# Supplementary material for: A viral genome packaging ring-ATPase is a flexibly coordinated pentamer
Source: Nat Commun. 2021 Nov 12;12:6548. doi: 10.1038/s41467-021-26800-z (PMC8589836; doi:10.1038/s41467-021-26800-z)
Supplement: Supplementary file 6 — Source Data [file 41467_2021_26800_MOESM6_ESM.xlsx]

## Sheet: Figure 1c
Photobleaching steps	Normalized Count	Error
1	0.0458	0.1111
2	0.1601	0.0833
3	0.3595	0.3444
4	0.3268	0.3389
5	0.1078	0.1222

## Sheet: Figure 1b
Time (seconds)	Cy3 (green)	Cy5 (red)
0	32.25	936
0.1	31.75	952.5
0.2	26.5	981
0.3	26.75	978.75
0.4	13.5	979.75
0.5	12.25	945.75
0.6	17	939
0.7	23.5	914.5
0.8	29.956	887.75
0.9	13.5	979.75
1	12.257	945.73
1.1	17	939
1.2	25.928	918.29
1.3	31.903	934.07
1.4	37.749	851.01
1.5	42	865.25
1.6	40.5	886.75
1.7	37	921.25
1.8	42	944.75
1.9	46	957
2	42.25	981.5
2.1	30.384	905.39
2.2	37	921.25
2.3	42	944.75
2.4	46	957
2.5	42.249	981.5
2.6	30.5	886.5
2.7	32	910.25
2.8	29	907
2.9	30.073	861.16
3	24.262	883.08
3.1	30.5	886.5
3.2	32	910.25
3.3	29	907
3.4	37.25	852.25
3.5	31.75	880
3.6	28.25	905.5
3.7	22.504	926.97
3.8	33.25	888.5
3.9	37.25	852.25
4	31.702	880.02
4.1	27.753	845.11
4.2	23.5	868.75
4.3	19.543	921.59
4.4	22.501	904.74
4.5	20	884.25
4.6	31.75	898
4.7	23.516	868.81
4.8	21.5	856.75
4.9	30.25	862.25
5	45.458	920.52
5.1	44.25	942.5
5.2	37.5	919.25
5.3	26.827	882.51
5.4	24.5	875.5
5.5	21.5	869.75
5.6	27.372	880.1
5.7	31.479	899.57
5.8	26.75	882
5.9	26.73	912.91
6	21.51	869.87
6.1	23.502	904.36
6.2	29.416	977.54
6.3	31.75	963.5
6.4	26.75	913.25
6.5	27.25	935.25
6.6	26.25	941
6.7	31.75	873.26
6.8	30.805	947.36
6.9	27.215	918.32
7	38.556	941.46
7.1	21.25	926
7.2	25.75	955.75
7.3	27.5	966
7.4	19.5	869.75
7.5	22.055	913
7.6	21.505	926.03
7.7	25	926.25
7.8	27.5	966
7.9	30.75	959.75
8	28.491	927.39
8.1	31.245	867.12
8.2	39.719	855.15
8.3	20	923.75
8.4	19.75	922.75
8.5	25.5	889.75
8.6	31.25	867
8.7	39.75	855
8.8	40	936
8.9	40.75	956.25
9	45.5	955.25
9.1	33	1005.5
9.2	32	951.5
9.3	37.5	925.25
9.4	32.25	955
9.5	45.5	955.25
9.6	45	978.5
9.7	32	951.5
9.8	37.5	925.25
9.9	35.5	918.5
10	33.75	897.5
10.1	32.5	899.5
10.2	43.191	898.56
10.3	42.87	898.68
10.4	45.333	914.48
10.5	33.75	897.5
10.6	32.5	899.5
10.7	43.053	899.69
10.8	35.75	992.75
10.9	46.5	914
11	42.5	944.5
11.1	35.75	942.25
11.2	39	948.25
11.3	42.75	932.75
11.4	39	926.75
11.5	34.5	939.25
11.6	30.907	933.31
11.7	27.754	933
11.8	42.75	932.75
11.9	33.25	966
12	36.5	953
12.1	34.241	986.87
12.2	27.75	933
12.3	29.5	964
12.4	33.25	966
12.5	36.5	953
12.6	39.25	905.25
12.7	41.5	934.75
12.8	43.75	929.5
12.9	43.5	940.25
13	38.5	894.25
13.1	39.25	905.25
13.2	41.496	934.77
13.3	28.568	999.19
13.4	43.468	940.43
13.5	35.805	977.54
13.6	32.518	973.59
13.7	46	904.5
13.8	28.5	999.5
13.9	37.588	974.09
14	40.5	938.25
14.1	41.998	892.45
14.2	45.995	904.56
14.3	42	965.5
14.4	43	956
14.5	41.25	944
14.6	47.75	928.5
14.7	42.225	934.75
14.8	42	965.5
14.9	43	956
15	41.25	944
15.1	47.75	928.5
15.2	42.5	931.25
15.3	45.234	897.34
15.4	32.5	937
15.5	33	964
15.6	38.76	883.32
15.7	27.489	984.04
15.8	28.761	994.18
15.9	32.5	937
16	33	964
16.1	24.5	951
16.2	38	898
16.3	36.5	889.75
16.4	34.5	912.75
16.5	38.992	966.52
16.6	38.021	922.28
16.7	41.034	935.02
16.8	36.5	889.75
16.9	41.476	907.27
17	41.469	928.57
17.1	40	934.75
17.2	39.968	941.28
17.3	42.746	939.99
17.4	37.269	951.67
17.5	41.5	928.5
17.6	40	934.75
17.7	32	930.25
17.8	35.85	956.74
17.9	41.25	970.25
18	34	964.75
18.1	35	987.75
18.2	37	977.5
18.3	34.5	949.75
18.4	41.25	970.25
18.5	34	964.75
18.6	29.75	929.25
18.7	30.5	946
18.8	32.25	917.25
18.9	35.482	962.33
19	28	926.25
19.1	29.75	929.25
19.2	30.5	946
19.3	32.25	917.27
19.4	31.75	1021.7
19.5	31.5	1023.2
19.6	32.393	979.19
19.7	28.25	1029.2
19.8	31.517	989.49
19.9	29.001	906.53
20	33.5	898.5
20.1	36	996.5
20.2	26	1004.2
20.3	33.033	930.48
20.4	37.5	895.5
20.5	37.5	883.5
20.6	40.25	898
20.7	32.5	892.5
20.8	33.75	905.5
20.9	37.5	895.5
21	37.5	883.5
21.1	40.25	898
21.2	45.5	906.75
21.3	42	947.5
21.4	41	936.25
21.5	41	950.25
21.6	37.857	956.9
21.7	40	959.75
21.8	36.75	972.75
21.9	34.932	962.54
22	41	950.25
22.1	38	955.75
22.2	28	958.5
22.3	36.75	972.75
22.4	32	975.25
22.5	29	988.25
22.6	26.5	949.5
22.7	28	958.5
22.8	30.25	947.25
22.9	37.75	974.25
23	34.5	941.25
23.1	33	930.25
23.2	33.75	935
23.3	27	933.75
23.4	25.5	955.5
23.5	27.75	919.25
23.6	33	930.25
23.7	33.75	935
23.8	27	933.75
23.9	25.5	955.5
24	29.75	989.25
24.1	31.25	967.5
24.2	30.25	956
24.3	32.75	973.75
24.4	39.5	990
24.5	29.75	989.25
24.6	31.25	967.5
24.7	30.749	1087
24.8	32.75	973.75
24.9	34.5	987.5
25	27	1022.2
25.1	42.75	1013.2
25.2	31.25	992.75
25.3	32.25	1000
25.4	42.112	1073.3
25.5	39.5	1021.8
25.6	42.75	1013.3
25.7	31.25	992.75
25.8	32.25	1000
25.9	29.25	1037.5
26	34.75	944.25
26.1	39.5	974.5
26.2	35.5	973.5
26.3	40	972.75
26.4	41.75	967.75
26.5	33.601	960.57
26.6	41.209	933.27
26.7	35.213	962.6
26.8	40	972.75
26.9	41.75	967.75
27	33.5	962
27.1	41.5	926.25
27.2	34	916.5
27.3	37.5	947.75
27.4	43.5	936.75
27.5	45.75	921.25
27.6	53	956.5
27.7	44.5	989.75
27.8	45.749	992.25
27.9	43.129	975.35
28	45.75	921.25
28.1	53	956.5
28.2	41.704	986.48
28.3	45.492	992.72
28.4	42.836	989.66
28.5	37.479	957.57
28.6	35.25	1008.7
28.7	35.75	967.25
28.8	37.75	984.25
28.9	34.5	1036.2
29	34.75	999
29.1	35.25	1008.7
29.2	35.75	967.25
29.3	37.75	984.25
29.4	34.249	997.73
29.5	31.751	928.01
29.6	36.5	943.75
29.7	34	935.25
29.8	40.75	939.5
29.9	31	897.25
30	31.75	928
30.1	36.5	943.75
30.2	34	935.25
30.3	40.75	939.5
30.4	38.75	948.5
30.5	41.5	964.5
30.6	44.25	1008
30.7	37.014	1049.4
30.8	40.904	1034.2
30.9	40.567	1001.5
31	34.803	968.59
31.1	32.262	929.58
31.2	28.25	915.75
31.3	25	923
31.4	33	950.5
31.5	39.75	969.75
31.6	40.5	989.5
31.7	37.5	1014.2
31.8	25	923
31.9	33	950.5
32	39.749	969.75
32.1	40.5	989.5
32.2	39.75	927.5
32.3	41.5	960.75
32.4	35.5	954.5
32.5	33	955.25
32.6	36.725	931.28
32.7	39.75	927.5
32.8	41.5	960.75
32.9	35.5	954.5
33	33	955.25
33.1	38.5	994.5
33.2	41.75	968.25
33.3	35	983.25
33.4	33	980.75
33.5	32	1006.2
33.6	35.75	1003.5
33.7	36	1004.5
33.8	36.25	1006.2
33.9	40.25	979.25
34	34.5	997.75
34.1	35.75	1003.5
34.2	36	1004.5
34.3	36.25	1006.2
34.4	37.75	1032.2
34.5	34.5	997.75
34.6	37.749	1001.2
34.7	41.5	997
34.8	36.75	982.75
34.9	37.668	1022.9
35	35.779	1015.9
35.1	32.5	1000.8
35.2	45.595	982
35.3	53.25	1000.5
35.4	50.25	1008.7
35.5	40.75	1008.5
35.6	51.909	1025.8
35.7	33.76	948.03
35.8	33.5	942
35.9	50.25	1008.8
36	40.75	1008.5
36.1	37.25	985.5
36.2	33.75	948
36.3	33.5	942
36.4	31.5	929.5
36.5	29	926.75
36.6	33	941.25
36.7	29.5	965
36.8	30	954.75
36.9	38	977.5
37	29.275	928.54
37.1	33	941.25
37.2	29.5	965
37.3	30	954.75
37.4	38	977.5
37.5	33	952.75
37.6	35.568	969.39
37.7	41.425	993.45
37.8	36.25	1000.7
37.9	37.238	980.99
38	39.719	995.5
38.1	30.25	919.75
38.2	47.25	962
38.3	45.75	965.75
38.4	39.5	951.25
38.5	39.75	995.75
38.6	41.75	955.5
38.7	47.25	962
38.8	45.75	965.75
38.9	39.5	951.25
39	45.25	985.75
39.1	45	965.75
39.2	47.75	929.25
39.3	40.25	924.5
39.4	42.532	1022.4
39.5	40.754	960.62
39.6	35.25	983.75
39.7	38.75	971
39.8	34	963.25
39.9	35.506	936.44
40	28.857	928.63
40.1	35.019	949.4
40.2	30.25	923.25
40.3	28.333	952.66
40.4	35.25	936.75
40.5	28.25	927
40.6	35	946.5
40.7	31.649	957.26
40.8	41.188	1016.4
40.9	45	1063.5
41	47.236	1068.2
41.1	47.138	1059.9
41.2	35.031	1038.9
41.3	41.165	1019.4
41.4	39	1048.5
41.5	39.282	1045.9
41.6	38	1038.3
41.7	39	1062
41.8	37.837	1044.9
41.9	38.997	1048.5
42	38.5	1043.8
42.1	38	1038.3
42.2	38	1011.2
42.3	29.75	1027.5
42.4	27.5	1043.8
42.5	22.75	1046
42.6	32.495	1048
42.7	26.25	1004
42.8	29.745	1027.4
42.9	26.5	979.25
43	29.75	960.25
43.1	39.5	952.5
43.2	18.506	1013.2
43.3	26.25	984.5
43.4	26.5	979.25
43.5	35.849	1026.3
43.6	39.489	954.18
43.7	40.249	1063
43.8	45.5	980.75
43.9	41.75	1006.3
44	36.75	1036
44.1	30.517	984.93
44.2	35.002	978.53
44.3	38.501	945.52
44.4	34.381	966.4
44.5	39.132	977.8
44.6	30.506	984.74
44.7	35	978.5
44.8	38.5	945.5
44.9	34.016	960.28
45	39.75	963.75
45.1	36.04	982.45
45.2	35.5	1049.7
45.3	40.565	1089
45.4	41.999	1097.5
45.5	40	1089.7
45.6	38.25	1103
45.7	35.5	1049.7
45.8	31.5	1066.4
45.9	34.75	769.5
46	33.25	775.5
46.1	28.25	790.25
46.2	32.25	769.75
46.3	33.75	732.25
46.4	33.5	745.25
46.5	33.25	758
46.6	28.75	770
46.7	21	743
46.8	19.25	751.25
46.9	33.5	745.25
47	33.25	758
47.1	28.75	770
47.2	30.25	765.25
47.3	29.75	744.75
47.4	35	752
47.5	30.239	760.5
47.6	29.75	792.75
47.7	24.524	765.75
47.8	29.749	744.75
47.9	18.064	749.01
48	29.569	761.97
48.1	22	783
48.2	27	786.25
48.3	29.75	801
48.4	18	749
48.5	20.75	781
48.6	22	783
48.7	29	762
48.8	29.75	801
48.9	31.75	794.5
49	30.75	791.75
49.1	32	786.75
49.2	31.5	775.25
49.3	33	786.25
49.4	32.25	764.76
49.5	33.75	780.25
49.6	32.004	786.79
49.7	32.162	789.08
49.8	37.489	823.16
49.9	33.25	834.5
50	32.5	821.25
50.1	36.25	831
50.2	28.824	769.77
50.3	26.253	751.77
50.4	23.5	774.5
50.5	26.75	805.25
50.6	30.25	776
50.7	39.499	775.25
50.8	26.25	751.75
50.9	23.5	774.5
51	26.75	805.25
51.1	34	809.75
51.2	33	821
51.3	30.25	811.25
51.4	38.75	755.5
51.5	39.75	797.5
51.6	24.252	765.01
51.7	29.765	759.78
51.8	30.25	811.25
51.9	29	786
52	26.75	747.5
52.1	26.75	725.5
52.2	27.5	743.75
52.3	30.5	740.75
52.4	29	744.75
52.5	23.75	746.5
52.6	21.5	738.75
52.7	21.5	736.75
52.8	30.5	740.75
52.9	29	744.75
53	23.75	746.5
53.1	21.5	738.75
53.2	29.75	793.25
53.3	30	804.75
53.4	32	796
53.5	28.25	788.25
53.6	35.999	789.25
53.7	34.75	803.25
53.8	30	804.75
53.9	32	796
54	28.25	788.25
54.1	36	789.25
54.2	34.718	803.32
54.3	34	815.75
54.4	35.633	832.51
54.5	30.5	856.5
54.6	32	841.25
54.7	27.225	804.2
54.8	33.249	807.7
54.9	31.25	758.01
55	30	752.5
55.1	31	770
55.2	33.75	762.5
55.3	33.5	764.25
55.4	29.5	769
55.5	31.987	788.47
55.6	25.278	753.18
55.7	26.5	750
55.8	31	758
55.9	30.75	745
56	27.75	792
56.1	30	762
56.2	31.5	744.5
56.3	29.25	748.25
56.4	30.75	745
56.5	30.25	763.75
56.6	30	762
56.7	26.024	747.14
56.8	29.25	748.25
56.9	28	742.5
57	30.75	738
57.1	25.5	766
57.2	24.75	747.75
57.3	24.665	745.58
57.4	24.387	767.54
57.5	23.359	777.45
57.6	27.782	760.51
57.7	25.59	755.44
57.8	20.087	723.21
57.9	28	860.75
58	26	848.5
58.1	25.239	827.53
58.2	28.994	844.55
58.3	29.25	844.5
58.4	28.006	860.68
58.5	26	848.5
58.6	26.5	836.25
58.7	26.5	866
58.8	33.25	843.5
58.9	34.75	811.25
59	33	790
59.1	29.76	795.68
59.2	26.5	866
59.3	33.25	843.5
59.4	31.313	809.04
59.5	33	790
59.6	34.554	746.98
59.7	25.25	773.5
59.8	36	724.25
59.9	29.955	757.67
60	31.5	757
60.1	31.252	715.51
60.2	24.795	715.75
60.3	36	724.25
60.4	30.25	755.25
60.5	31.5	757
60.6	24.5	800.5
60.7	27.5	789.25
60.8	25	767.5
60.9	23.5	751
61	27.25	771.5
61.1	29.5	766
61.2	27.5	789.25
61.3	25	767.5
61.4	23.5	751
61.5	19.5	773.25
61.6	20.75	763.75
61.7	20.75	767.5
61.8	33	786.25
61.9	24	762
62	19.5	773.25
62.1	20.75	763.75
62.2	20.75	767.5
62.3	25.25	762
62.4	26	783.5
62.5	21.491	795.27
62.6	21.5	812
62.7	20.25	820
62.8	23.831	778.37
62.9	35.25	768.25
63	37	777
63.1	39.25	802.25
63.2	31.245	752.7
63.3	34.25	786.75
63.4	35.25	768.25
63.5	37	777
63.6	39.25	802.25
63.7	40.5	805.75
63.8	36.75	802
63.9	17	441.5
64	18.5	451.75
64.1	19.75	468.25
64.2	21.75	495.25
64.3	25.25	511.5
64.4	27	524.25
64.5	26.5	523.25
64.6	24.748	507.23
64.7	21.75	494.75
64.8	25.227	511.32
64.9	27	524.25
65	26.5	523.25
65.1	24.75	507.25
65.2	21.75	494.75
65.3	20.75	476
65.4	18.75	500.25
65.5	23.25	488.75
65.6	19	476.25
65.7	22	548.99
65.8	18.499	518.2
65.9	18.75	500.25
66	23.25	488.75
66.1	19	476.25
66.2	19.5	453.25
66.3	17.75	466
66.4	30	479.25
66.5	31	469.75
66.6	27.75	490.75
66.7	30.5	493.75
66.8	27.25	491
66.9	24.504	512.23
67	31	469.75
67.1	27.746	490.78
67.2	30.5	493.75
67.3	27.256	491.08
67.4	24.5	512.25
67.5	27.248	524.5
67.6	20.25	549.75
67.7	30.858	542.11
67.8	29.5	522.5
67.9	28.502	520.76
68	27.25	524.5
68.1	20.286	549.72
68.2	27	560
68.3	22.325	529.24
68.4	36.985	584.95
68.5	23.255	548.75
68.6	24.502	558.5
68.7	27.506	559.18
68.8	23	584.25
68.9	20	592.5
69	17.5	590
69.1	24.5	558.5
69.2	27.5	559.25
69.3	23	584.25
69.4	20	592.5
69.5	17.5	590
69.6	16.75	566.75
69.7	23	551.5
69.8	21.5	530.25
69.9	25	515.75
70	24.5	507.5
70.1	21	524.5
70.2	19.5	530.75
70.3	22.79	550.56
70.4	24.946	516.36
70.5	24.5	507.5
70.6	23.5	516.75
70.7	15.75	496
70.8	20	518.5
70.9	25.834	514.46
71	22.75	511.75
71.1	23.5	516.75
71.2	15.75	496
71.3	21	538.25
71.4	26.75	507
71.5	23.25	517
71.6	28	535
71.7	22.249	502.76
71.8	18.007	573.16
71.9	19.5	565.25
72	19.25	531.5
72.1	17.75	535
72.2	22	519.5
72.3	20.318	504.64
72.4	19.491	563.39
72.5	19.5	497
72.6	17.75	494
72.7	21.5	516.5
72.8	20.5	499.25
72.9	19.25	513
73	20.321	505.05
73.1	26.749	538
73.2	24.75	542
73.3	21	538.5
73.4	23.75	544
73.5	23.494	536.27
73.6	21	532.5
73.7	24.75	542
73.8	21	538.5
73.9	23.75	544
74	23.043	532.9
74.1	20.5	515.5
74.2	24.75	514.75
74.3	21.5	532
74.4	23	529
74.5	25.787	508.55
74.6	20.538	515.52
74.7	24.75	514.75
74.8	21.5	532
74.9	23	529
75	22.25	556
75.1	27.75	535
75.2	28.75	520.75
75.3	32.5	536.5
75.4	21.852	571.82
75.5	22.25	556
75.6	27.743	535.09
75.7	28.246	530.07
75.8	30	534.5
75.9	25.001	540.25
76	23	540.5
76.1	20.314	523.15
76.2	25.077	543.02
76.3	30	534.5
76.4	25	540.25
76.5	23	540.5
76.6	20.75	547
76.7	19.75	526.5
76.8	26.5	523.5
76.9	17.5	513.75
77	19	543.5
77.1	20.75	547
77.2	21.75	490
77.3	16.75	488.25
77.4	23.5	501.75
77.5	24.25	487
77.6	26.5	493.5
77.7	21.75	490
77.8	16.75	488.25
77.9	23.5	501.75
78	28.75	529.75
78.1	27.755	549.75
78.2	29.291	577.8
78.3	27.872	557.72
78.4	22.023	539.69
78.5	24.138	530.81
78.6	18.25	511
78.7	19.5	516.75
78.8	24	518.25
78.9	23.5	493.75
79	22.25	495.75
79.1	18.25	511
79.2	19.5	516.75
79.3	24	518.25
79.4	20.25	550.25
79.5	28	537.5
79.6	31.25	509.5
79.7	32.25	528.75
79.8	20.751	539.25
79.9	20.25	550.25
80	28	537.5
80.1	27.505	526.73
80.2	25.5	544.25
80.3	33.5	547.25
80.4	31.25	557.25
80.5	25.528	542.23
80.6	27.526	529.54
80.7	25.5	544.25
80.8	33.5	547.25
80.9	31.25	557.25
81	29.002	573.22
81.1	28	579.5
81.2	30	596.25
81.3	27.5	578.25
81.4	27.742	544.1
81.5	35.49	514.32
81.6	32.75	499
81.7	29.25	507.25
81.8	28.75	505.75
81.9	21	518.5
82	17.75	497.75
82.1	13	506.5
82.2	29.25	507.25
82.3	28.75	505.75
82.4	21	518.5
82.5	26	521.25
82.6	25.25	508
82.7	26.997	516.75
82.8	20.838	498.84
82.9	26	505.25
83	30.5	522.5
83.1	27.25	493.5
83.2	29	522.25
83.3	24.5	507.25
83.4	26	505.25
83.5	30.5	522.5
83.6	17.899	505.56
83.7	24.25	497.25
83.8	24.5	508
83.9	22	509.75
84	28.75	517
84.1	17.75	505.75
84.2	24.25	497.25
84.3	24.5	508
84.4	19.502	576.21
84.5	24.776	521.4
84.6	22.75	524.5
84.7	23	531.5
84.8	24.25	566
84.9	19.5	576.25
85	20	538.75
85.1	21.5	517.75
85.2	22	534.25
85.3	21.5	535.75
85.4	21.25	521.75
85.5	20	538.75
85.6	21.5	517.75
85.7	27.752	486.53
85.8	29.841	481.97
85.9	21.25	521.75
86	25	508.25
86.1	24.25	496.25
86.2	28.394	480.49
86.3	30.988	474.62
86.4	24	480.75
86.5	18.751	523.75
86.6	18.827	516.13
86.7	15.5	520.75
86.8	23.491	548
86.9	20	559.5
87	26.748	559.49
87.1	21.308	538.61
87.2	15.5	520.75
87.3	20.25	548
87.4	20	559.5
87.5	26.75	559.5
87.6	24.5	563.75
87.7	24	530.25
87.8	22.75	523.75
87.9	21	531.25
88	22.5	539.5
88.1	20.502	478.15
88.2	19	572.5
88.3	26.25	566.25
88.4	21	531.25
88.5	22.5	539.5
88.6	18.5	544
88.7	19	572.5
88.8	26.25	566.16
88.9	33.739	499.62
89	33.25	486
89.1	33.5	507.75
89.2	32.75	534.75
89.3	26.75	461.5
89.4	35.5	487.25
89.5	33.25	486
89.6	33.466	507.64
89.7	25.75	494.75
89.8	23.501	500.76
89.9	25.703	522.29
90	20	513
90.1	27.25	523.25
90.2	28.5	535.75
90.3	30.539	545.17
90.4	26.759	529.61
90.5	20	513
90.6	29.5	517.75
90.7	27	537.75
90.8	30.75	546.5
90.9	29	559.5
91	21	553.75
91.1	19.5	535.5
91.2	21.75	538.5
91.3	17.5	530.25
91.4	13.75	516
91.5	23	557
91.6	19.5	535.5
91.7	21.75	538.5
91.8	17.5	530.25
91.9	13.75	516
92	11.25	499.25
92.1	10.605	506.77
92.2	15.75	539.74
92.3	14.5	532.49
92.4	15.74	500.96
92.5	11.252	499
92.6	21.122	526.76
92.7	15.729	539.36
92.8	14.5	532.5
92.9	24.561	523.15
93	20.769	523.48
93.1	15.5	482
93.2	12	470.5
93.3	16.5	496.75
93.4	15	512.5
93.5	17.25	510
93.6	22.25	542.75
93.7	22.5	547
93.8	12.5	493.25
93.9	15	512.5
94	17.25	510
94.1	28.749	476.01
94.2	22.5	547
94.3	22.5	538
94.4	25.998	518.75
94.5	17.062	486.18
94.6	20.252	477.5
94.7	23.879	474.97
94.8	21.004	477.78
94.9	22.376	507.61
95	25	518
95.1	22.25	518.75
95.2	16.01	453.29
95.3	20.999	477.75
95.4	22	506
95.5	25	518
95.6	22.25	518.75
95.7	18	512
95.8	7.5003	247.26
95.9	9.75	246
96	11.75	230
96.1	13.5	251.25
96.2	13.5	250
96.3	19	265
96.4	19.699	270.13
96.5	11.75	230
96.6	14.961	255.98
96.7	13.469	250.06
96.8	7.5165	288.22
96.9	9.5005	288
97	8.1057	278.31
97.1	17.75	265
97.2	10	256.5
97.3	10.997	302.24
97.4	10	285
97.5	9.9998	268.5
97.6	8.5	291.75
97.7	12.5	284.25
97.8	11	302.25
97.9	10.895	284.34
98	10.001	268.5
98.1	18.75	292
98.2	19.5	316.75
98.3	21.5	310.5
98.4	16.448	303.1
98.5	16	265.25
98.6	16.25	272.5
98.7	13.75	280.75
98.8	14.5	263.75
98.9	16.201	302.07
99	15.25	287
99.1	16.25	272.5
99.2	13.75	280.75
99.3	10.538	265.22
99.4	8.3023	281.47
99.5	14	288.5
99.6	15.25	282.25
99.7	17.5	290.5
99.8	15.845	307.79
99.9	10.75	324
100	14	288.5
100.1	15.25	282.25
100.2	17.5	290.5
100.3	17.249	314.99
100.4	10.25	283
100.5	8.75	272.75
100.6	8.25	293
100.7	6.25	293
100.8	7.7583	286.71
100.9	11.75	296.5
101	15	300
101.1	17.25	309.75
101.2	24.89	309.15
101.3	7.75	286.75
101.4	11.75	296.5
101.5	15	300
101.6	17.144	309.31
101.7	8	263.25
101.8	19.25	309.25
101.9	13	297.49
102	11	276.5
102.1	10.75	308.5
102.2	8	263.25
102.3	12	258
102.4	12.75	275.75
102.5	16.75	260.5
102.6	11.25	256.25
102.7	8	270
102.8	8.0009	276.25
102.9	11.5	277.75
103	14.25	307.75
103.1	11.25	291.87
103.2	8	270
103.3	8	276.25
103.4	11.5	277.75
103.5	21	297.25
103.6	21.75	304.75
103.7	19.5	303.5
103.8	19.748	291.26
103.9	13.25	294.25
104	21	297.25
104.1	21.75	304.75
104.2	19.5	303.5
104.3	19.75	291.25
104.4	12.25	291.75
104.5	10.904	276.19
104.6	14.531	303.02
104.7	12.242	323.01
104.8	12.25	264.25
104.9	16	287.75
105	12.75	286.5
105.1	17	296.75
105.2	14.75	300
105.3	13.25	288.5
105.4	8.75	278
105.5	10	277.5
105.6	13.061	274.87
105.7	12.194	283.01
105.8	13.25	288.5
105.9	9.75	291
106	7.5001	293.5
106.1	12.482	271.85
106.2	10.5	271.75
106.3	12.75	279.5
106.4	9.75	291
106.5	7.5	293.5
106.6	9.25	289
106.7	9.195	277.6
106.8	11.895	277.4
106.9	9.7528	282.76
107	12.28	285.34
107.1	16	293.5
107.2	15.249	302.75
107.3	17.999	298
107.4	14.036	292.51
107.5	12.026	285.87
107.6	15.996	293.53
107.7	15.253	302.8
107.8	18	329.25
107.9	17.474	330.31
108	15.827	308.54
108.1	14.25	306.5
108.2	17.25	333.25
108.3	18	329.25
108.4	12.25	275.25
108.5	13.75	271
108.6	16.75	262.75
108.7	16	278.25
108.8	15	265.5
108.9	12.25	275.25
109	13.75	271
109.1	16.75	262.75
109.2	14.5	262.5
109.3	15	246.5
109.4	10.75	262.25
109.5	15.25	286.75
109.6	14.25	267.25
109.7	14.5	262.5
109.8	15	246.5
109.9	18.249	262.75
110	19.75	281.75
110.1	19.25	293.5
110.2	13.001	273.25
110.3	14.248	271.04
110.4	18.25	262.75
110.5	19.576	281.57
110.6	19.249	293.5
110.7	16.5	290.25
110.8	13.5	284.25
110.9	7.2532	276.03
111	5.8982	319.3
111.1	11.748	313.68
111.2	12.5	323
111.3	10.25	320.75
111.4	11.664	312.28
111.5	6	324
111.6	11.75	313.75
111.7	12.503	322.96
111.8	10.252	320.71
111.9	16	319.75
112	15	286
112.1	10.5	302.75
112.2	9.75	297.75
112.3	11.75	305.75
112.4	12	301.5
112.5	12.75	296.75
112.6	10.5	302.75
112.7	9.75	297.75
112.8	11.218	303.56
112.9	10.501	291.51
113	13.75	282.5
113.1	14	273.25
113.2	14.23	278.55
113.3	7.5	288.25
113.4	10.5	291.5
113.5	13.75	282.5
113.6	14	273.25
113.7	8.3895	257.78
113.8	11.854	254.12
113.9	13.213	266.74
114	12.555	273.16
114.1	14.49	284.86
114.2	10.749	290.99
114.3	15	297.25
114.4	15.5	297.75
114.5	15.75	295.5
114.6	14.75	303
114.7	16.244	289.5
114.8	15	297.25
114.9	15.5	297.75
115	15.75	295.5
115.1	11.087	273.51
115.2	8	258.5
115.3	10.75	268
115.4	11.55	274.39
115.5	11.5	260
115.6	9.75	262.75
115.7	8	258.5
115.8	11.493	278.15
115.9	11.75	266.84
116	15.25	267.5
116.1	12.75	274.75
116.2	11.784	286.15
116.3	11.5	278.25
116.4	11.75	266.75
116.5	15.25	267.5
116.6	12.952	285.85
116.7	13.5	288.5
116.8	11	304.5
116.9	13.743	307.5
117	12.991	312.94
117.1	13.012	288.64
117.2	13.5	288.53
117.3	10.845	305.34
117.4	13.75	307.5
117.5	13	313
117.6	15.5	319.25
117.7	8.1217	253.35
117.8	10	258.75
117.9	9.75	256.25
118	11.5	258.75
118.1	7.25	240.75
118.2	5.75	258.75
118.3	9.5	241
118.4	9.75	256.25
118.5	11.5	258.75
118.6	7.25	240.75
118.7	9.75	249.75
118.8	14.5	245.75
118.9	14.48	246.25
119	9.75	254.5
119.1	11.75	222.04
119.2	9.5716	262.24
119.3	11.135	284.79
119.4	14.468	246.57
119.5	14	253.25
119.6	12	247
119.7	7.5001	273.75
119.8	8.25	269.75
119.9	9.25	286.5
120	7.5195	304.51
120.1	10.262	288.89
120.2	7.5007	273.75
120.3	8.25	269.75
120.4	15.174	273.71
120.5	13	277
120.6	12	275.25
120.7	14.71	300.37
120.8	16.75	293.5
120.9	18.25	277.5
121	17.25	281.5
121.1	12.969	280.82
121.2	12.647	274.51
121.3	16.683	293.37
121.4	12.25	260.25
121.5	13.384	264.67
121.6	13	281
121.7	12.5	273.5
121.8	7.25	274.25
121.9	12.241	260.26
122	11.078	263.52
122.1	12.25	261.25
122.2	7.0006	263.75
122.3	9.5	287.91
122.4	11.75	271.75
122.5	13.244	257.01
122.6	9.75	250
122.7	12	266.5
122.8	8.6563	269.76
122.9	11.75	271.75
123	13.25	257
123.1	9.75	250
123.2	7.2517	270
123.3	8.5	269.25
123.4	9.5	275.25
123.5	9.25	277.5
123.6	7.75	258.25
123.7	7.25	270
123.8	9.5	265.25
123.9	16.25	236.5
124	18.75	240.25
124.1	20.986	243.07
124.2	24.426	251.57
124.3	17.75	260
124.4	16.75	277.75
124.5	16	272.75
124.6	17.5	252.2
124.7	24.5	251.5
124.8	17.75	260
124.9	8.5397	252.12
125	13.176	256.3
125.1	10.25	271.25
125.2	12.659	235.26
125.3	7.2504	238.5
125.4	12.485	245.55
125.5	8.7506	230.51
125.6	12.25	277.25
125.7	10.5	262.75
125.8	10.771	247.87
125.9	7.0003	268
126	7.251	271
126.1	12.25	277.25
126.2	10.5	262.75
126.3	10.75	248
126.4	4.5	235.75
126.5	7.5	228.75
126.6	10.5	221.5
126.7	10.75	222.75
126.8	7.4689	245.14
126.9	4.579	235.76
127	7.5	228.75
127.1	12.5	252.75
127.2	8.5	250.75
127.3	12.5	270
127.4	13.499	236.52
127.5	11.75	258.75
127.6	12.5	252.75
127.7	8.5	250.75
127.8	3.2892	284.44
127.9	2.25	294.5
128	7	288.5
128.1	9.5	287.25
128.2	12.5	292.75
128.3	3.25	284.5
128.4	2.25	294.5
128.5	7	288.5
128.6	9.5014	287.35
128.7	12.5	292.75
128.8	13.25	295.5
128.9	13.5	300.25
129	8.5	283.75
129.1	9.7522	305.47
129.2	10.509	307.23
129.3	10.5	306.75
129.4	8.5529	281.82
129.5	8.4945	283.89
129.6	9.5021	294.23
129.7	8.75	289.5
129.8	11.25	294.5
129.9	11	278
130	7.75	302.5
130.1	9.5	294.25
130.2	8.75	289.5
130.3	11.25	294.5
130.4	6.3766	230.16
130.5	7.75	223.75
130.6	7.75	240.75
130.7	10	256
130.8	9.25	253
130.9	13.75	243.25
131	7.75	223.75
131.1	7.75	240.75
131.2	10	256
131.3	9.25	253
131.4	13.5	270.75
131.5	10.5	269
131.6	11	271.25
131.7	8	278
131.8	4.25	270.25
131.9	4.0008	271.5
132	10.453	268.72
132.1	11	271.25
132.2	8	278
132.3	4.25	270.25
132.4	4	271.5
132.5	8.75	258.5
132.6	12.25	273.03
132.7	9.5	307.5
132.8	18.613	269.23
132.9	13.999	283.25
133	11	280.75
133.1	8.0067	244.62
133.2	9.7495	231.91
133.3	11.687	244.69
133.4	9.5012	289.99
133.5	16.503	269.71
133.6	16.5	284.25
133.7	15.75	276
133.8	14.75	283.5
133.9	12	279.75
134	12.25	266.75
134.1	12	275.75
134.2	11.25	259.25
134.3	14.75	283.5
134.4	12	279.75
134.5	12.25	266.75
134.6	12	275.75
134.7	11.5	293.5
134.8	12	299
134.9	14.5	294.25
135	13.076	279.95
135.1	14	290
135.2	17.25	269.5
135.3	12	299
135.4	14.5	294.25
135.5	12.5	295.5
135.6	14.5	270.5
135.7	17.25	269.5
135.8	16.645	288.61
135.9	8.0008	328.5
136	5.0518	319.63
136.1	8.3392	291.36
136.2	12.954	293.41
136.3	10	274.5
136.4	7.9665	318.83
136.5	4.9004	314.79
136.6	2.5	238.25
136.7	1.5	229.5
136.8	9.842	274.06
136.9	7.75	256.25
137	3.75	257.5
137.1	2.5	238.25
137.2	1.5	229.5
137.3	15.5	301.75
137.4	17	276
137.5	15.5	261
137.6	19.5	265.25
137.7	20	254
137.8	20.5	257
137.9	21.25	275.25
138	15.75	276.5
138.1	16.751	268.25
138.2	20	254.01
138.3	20.5	257
138.4	21.25	275.25
138.5	15.75	276.5
138.6	2.75	267.5
138.7	17.077	280.93
138.8	12.185	271.1
138.9	12	261
139	12	236.25
139.1	13.249	229
139.2	14.748	231.76
139.3	9.5038	256.19
139.4	15.25	254.75
139.5	12.75	260
139.6	13.153	230.67
139.7	14.75	231.75
139.8	17.75	242.25
139.9	13	249.25
140	14.75	255.5
140.1	12.75	244.75
140.2	10	271.75
140.3	11.997	260.63
140.4	13	249.25
140.5	14.485	255.42
140.6	12.75	244.75
140.7	12.995	257.49
140.8	12	260.75
140.9	9	251.25
141	9.75	254
141.1	9.5	241.75
141.2	13	263.25
141.3	16	270.5
141.4	16.75	267.75
141.5	15.75	274.25
141.6	13.217	267.26
141.7	13	263.25
141.8	16	270.5
141.9	16.75	267.75
142	14.75	254
142.1	13.25	267.25
142.2	12.148	287.81
142.3	12.75	294.25
142.4	8.7609	292.73
142.5	7	303.75
142.6	5.75	288
142.7	10.5	313
142.8	10.25	312.75
142.9	7	308
143	9	291.5
143.1	10.373	284.5
143.2	7.25	297
143.3	4.75	280.75
143.4	3.7507	275.76
143.5	5.5958	272.29
143.6	8.75	282.75
143.7	7.25	297
143.8	4.75	280.75
143.9	9.7499	316.25
144	8.75	329.5
144.1	9.1378	314.93
144.2	11.75	299.5
144.3	12.25	324.25
144.4	9.7503	316.25
144.5	15	308.5
144.6	18.75	298.75
144.7	21	302.5
144.8	18	291.5
144.9	14.016	301.84
145	15	308.5
145.1	18.746	298.74
145.2	21	302.5
145.3	21.497	274.26
145.4	20.996	255.02
145.5	16	257.5
145.6	11.755	274.71
145.7	9.2103	266.74
145.8	6.2712	277.25
145.9	9	269.75
146	10	264.75
146.1	13.25	260.25
146.2	6.5	262
146.3	6.25	277.25
146.4	9	269.75
146.5	10.101	266.12
146.6	11.822	275.72
146.7	11	278.5
146.8	12.5	273.25
146.9	8.5	279.25
147	8.5	288
147.1	8.8176	279.11
147.2	11	278.5
147.3	12.5	273.25
147.4	8.5	279.25
147.5	8.5	288
147.6	7.25	280.5
147.7	14.49	279.92
147.8	9.25	259.5
147.9	9.2513	260
148	12.752	274.51
148.1	16.25	304.5
148.2	16.752	295.75
148.3	13.5	290.5
148.4	16.685	282.66
148.5	9.5015	260.01
148.6	9.0685	268.4
148.7	16.75	295.75
148.8	13.5	290.5
148.9	11.75	277.5
149	11.533	268.94
149.1	11.16	280.51
149.2	11.927	289.25
149.3	15	282
149.4	13	272.25
149.5	12.099	271.42
149.6	11.253	281.01
149.7	13	300.25
149.8	11.501	303.75
149.9	10.053	284.28
150	10	276
150.1	8.7554	263.78
150.2	7	260
150.3	13.497	266.3
150.4	15.5	271.75
150.5	15.494	286.74
150.6	11.464	276.88
150.7	7	260
150.8	13.5	266.25
150.9	15.5	271.75
151	15.5	286.75
151.1	8.7522	249.76
151.2	9	268.25
151.3	9.7499	278
151.4	8.2501	299.74
151.5	7.5	242.5
151.6	8.75	249.75
151.7	9	268.25
151.8	9.6387	276.52
151.9	9.25	267
152	4	293.75
152.1	4.5	289.5
152.2	6.7763	283.61
152.3	8.25	258
152.4	9.25	267
152.5	11.2	297.23
152.6	13.25	296.25
152.7	12.75	283.5
152.8	12	292.5
152.9	10.504	287.27
153	11.265	297.31
153.1	13.25	296.25
153.2	12.75	283.5
153.3	12	292.5
153.4	15.25	308
153.5	9.2502	233.5
153.6	11.831	306.4
153.7	15.5	293.25
153.8	9.5236	270.8
153.9	10.248	300.96
154	11.5	293
154.1	8.5	273.75
154.2	8.25	307
154.3	11.234	274.63
154.4	10.25	301
154.5	11.5	293
154.6	8.5	273.75
154.7	13	257.25
154.8	11.75	239.75
154.9	13.75	239.75
155	15.75	248.25
155.1	15	255.5
155.2	13	265
155.3	11	266.5
155.4	9.5	275.25
155.5	9.5	271
155.6	15	255.5
155.7	13	265
155.8	11	266.5
155.9	9.5	275.25
156	9.5	271
156.1	10.5	255
156.2	8.5	244
156.3	9.2623	260.67
156.4	12.238	273.92
156.5	10	249
156.6	10.5	255
156.7	8.5	244
156.8	3.25	244.5
156.9	13.5	281.75
157	13	278.5
157.1	12.25	275
157.2	12.42	249.87
157.3	9.5	240.5
157.4	8	242.25
157.5	6.75	246
157.6	12.25	275
157.7	11.886	253.14
157.8	9.4999	240.5
157.9	7.9998	242.25
158	6.75	246
158.1	6.5	259.5
158.2	6	272.25
158.3	5	262.75
158.4	4.75	253.25
158.5	4.25	258.75
158.6	6.5	259.5
158.7	6	272.25
158.8	5	262.75
158.9	6.2007	274.6
159	4.2503	258.75
159.1	6.2502	263
159.2	6.25	260.5
159.3	4.75	267
159.4	11.71	276.63
159.5	10.25	271.75
159.6	12.75	277
159.7	15.993	289.02
159.8	13.25	286.5
159.9	12	276.5
160	10.25	271.75
160.1	12.75	277
160.2	16	289
160.3	16.5	277.25
160.4	15.5	296.75
160.5	14	287
160.6	13.5	284.75
160.7	12.75	284.25
160.8	12.25	262.75
160.9	11.25	244.25
161	11.75	259
161.1	12.186	277.58
161.2	10.06	254.91
161.3	12.25	262.75
161.4	11.25	244.25
161.5	11.75	259
161.6	7.5	252
161.7	9.9998	254.25
161.8	8.1286	297.91
161.9	3.5	293.5
162	6.25	300.75
162.1	6.75	283.5
162.2	6.5	323.75
162.3	5.5	305.5
162.4	3.5	293.5
162.5	7.4998	248.76
162.6	5	246.5
162.7	3.25	240.5
162.8	4.25	248
162.9	6.5	234.5
163	7.5119	248.77
163.1	5	246.5
163.2	11	277.5
163.3	7.25	265.75
163.4	4.5	267.75
163.5	6.5815	267.51
163.6	11.846	278.79
163.7	11.001	277.56
163.8	6.5	279
163.9	5.25	288.25
164	7.9884	277.44
164.1	7.5	275.75
164.2	11.25	294.25
164.3	6.5681	276.79
164.4	5.25	244.5
164.5	8.0014	277.3
164.6	5	270
164.7	6.25	267
164.8	7.5	246.5
164.9	5.25	244.5
165	8.25	241
165.1	10	264.5
165.2	6	273.5
165.3	5.75	282.5
165.4	6.504	292.81
165.5	5.25	302.5
165.6	10.75	295.75
165.7	9.75	285.25
165.8	12	274.5
165.9	14.5	281.5
166	8.8604	296.05
166.1	12.25	286.25
166.2	10.749	284.75
166.3	11.52	268.74
166.4	10.5	268
166.5	9.25	267.5
166.6	10.75	260.75
166.7	8.1649	265.18
166.8	11.856	259.96
166.9	10.5	268
167	9.25	267.5
167.1	10.75	260.75
167.2	7.25	258.25
167.3	12.5	244.5
167.4	13.5	259.25
167.5	12.25	278.25
167.6	7.0002	304.75
167.7	13	328.5
167.8	9.75	338.75
167.9	12.254	324.16
168	11.75	281.78
168.1	6.5863	281.79
168.2	4.5009	259.01
168.3	4.75	265.75
168.4	10	264.5
168.5	11	256.25
168.6	14	253.5
168.7	9.7985	261.97
168.8	4.7503	265.75
168.9	10	264.5
169	8.5004	282.25
169.1	2.2522	287.24
169.2	2.5	282
169.3	7.8935	268.64
169.4	8.4839	283.52
169.5	8.5	282.25
169.6	11	286.25
169.7	11	304.75
169.8	12.75	306.5
169.9	6.9631	310.89
170	7.261	298.47
170.1	10.977	286.35
170.2	10.975	304.49
170.3	12.744	306.45
170.4	7	311
170.5	8.3832	300.89
170.6	10.063	299.22
170.7	9.001	283.5
170.8	10.25	288.25
170.9	11.75	301.75
171	14.32	298.95
171.1	14.191	291.1
171.2	14.709	258.22
171.3	10.75	277.75
171.4	11.75	275.25
171.5	11	263.5
171.6	10	270.25
171.7	14.75	257
171.8	10.75	277.75
171.9	11.75	275.25
172	11	263.5
172.1	10	270.25
172.2	12.816	283.92
172.3	9.0076	259.79
172.4	10.251	282
172.5	9.25	270.25
172.6	3.25	251.5
172.7	5	250.5
172.8	8.5	281.5
172.9	7.75	295.25
173	7.5	246.5
173.1	3.25	251.5
173.2	5	250.5
173.3	3	255.75
173.4	7	260.75
173.5	9.5	262.25
173.6	14.753	258.63
173.7	12.947	236.58
173.8	13.75	242
173.9	7.9998	241.5
174	5.2578	264.5
174.1	8.75	265
174.2	5.5	264.25
174.3	9.0989	261.59
174.4	8	241.5
174.5	4.7177	273.02
174.6	6.1788	294.07
174.7	8.75	287
174.8	6.8942	276.19
174.9	6.5	288.75
175	5.75	279
175.1	5.5	301.75
175.2	8.75	287
175.3	10.5	274.75
175.4	4	251
175.5	4	258
175.6	3.75	262.75
175.7	4	278.75
175.8	6.6781	258.78
175.9	12	273.5
176	4.0003	258
176.1	3.75	262.75
176.2	4.5	266.25
176.3	12.566	255.98
176.4	13.24	249.7
176.5	14.006	253.95
176.6	13.002	264.96
176.7	13.25	252.25
176.8	13.183	240.63
176.9	13.25	249.5
177	8.25	260.25
177.1	7.2502	245.75
177.2	5.25	245.75
177.3	8.75	237.25
177.4	5.75	246
177.5	7.25	238.5
177.6	10.016	231.69
177.7	5.2502	245.75
177.8	8.75	237.25
177.9	5.75	246
178	7.25	238.5
178.1	10.25	230.5
178.2	11.25	227
178.3	9.2511	253
178.4	4.5001	258.25
178.5	20.5	253.75
178.6	5.4821	277
178.7	5.7596	265.93
178.8	5	256.75
178.9	9	267.5
179	13.75	269
179.1	5.25	278
179.2	5.75	266
179.3	5.0306	256.86
179.4	9	267.5
179.5	13.75	269
179.6	14.5	267
179.7	5	251.75
179.8	3	250
179.9	4.25	249.5
180	6.25	262.25
180.1	4.5	251
180.2	4.4193	252.21
180.3	3	250
180.4	4.25	249.5
180.5	6.25	262.25
180.6	8.5	264.5
180.7	10	263
180.8	8	249.5
180.9	11.75	239.5
181	18.5	252.75
181.1	8.512	264.49
181.2	10	263
181.3	8	249.5
181.4	11.75	239.5
181.5	18.5	252.75
181.6	12.752	281.96
181.7	7.5	286.25
181.8	3	276.5
181.9	3.5	278.5
182	5.75	275
182.1	12.75	282
182.2	7.5	286.25
182.3	3	276.5
182.4	13.25	246.75
182.5	8	250.5
182.6	6.75	249.25
182.7	5.5081	256.75
182.8	15.421	250.6
182.9	13.25	246.75
183	8	250.5
183.1	6.75	249.25
183.2	9.8907	266.75
183.3	6.7491	258.75
183.4	10.75	252.75
183.5	6.7726	258.49
183.6	7.7237	262.53
183.7	10.75	273
183.8	8.25	284.5
183.9	10.683	253.86
184	7	254.25
184.1	7.75	262.25
184.2	10.75	273
184.3	8.25	284.5
184.4	8.75	286
184.5	8.5	255
184.6	12	259.25
184.7	13	246.5
184.8	1.7501	251.75
184.9	3	270.5
185	8.5	255
185.1	12	259.25
185.2	13	246.5
185.3	5.75	237.5
185.4	8	246
185.5	6.25	257.75
185.6	4.2612	257.79
185.7	4.7127	247.38
185.8	6.7497	241.75
185.9	7.9999	246
186	6.2559	257.67
186.1	3.75	253.5
186.2	9.5	256.5
186.3	11.25	246.5
186.4	12.715	255.9
186.5	8.5	226.25
186.6	12	247.75
186.7	9.5025	256.64
186.8	3.9984	282.03
186.9	4.1926	279.82
187	7.9448	259.74
187.1	10	244.5
187.2	9.75	270.5
187.3	3.75	283.25
187.4	3.5	281.75
187.5	3.5878	294.43
187.6	10.418	229.63
187.7	2.6989	278.02
187.8	6.75	257
187.9	12	261.75
188	10.75	250.5
188.1	12	252.25
188.2	11.5	240.5
188.3	6.7502	257.02
188.4	12	261.75
188.5	10.75	250.5
188.6	12	252.25
188.7	1.5	257.25
188.8	1.5	255.5
188.9	3	278
189	3.75	296.25
189.1	4.5	278.5
189.2	1.5	257.25
189.3	1.5	255.5
189.4	3.25	261.75
189.5	1.25	268.25
189.6	3	253
189.7	8.75	292.75
189.8	7.5	263
189.9	3.25	261.75
190	1.25	268.25
190.1	3	253
190.2	7.0095	244.07
190.3	12.962	239
190.4	9	295.5
190.5	10.25	290
190.6	14.624	293.54
190.7	13	288.25
190.8	8	272
190.9	5.0115	249.63
191	6.7501	235.25
191.1	5.5002	232.25
191.2	12.749	290.72
191.3	9.2502	260.75
191.4	10	277
191.5	10	286.5
191.6	8	298
191.7	8.75	305.75
191.8	11.547	266.03
191.9	10	277
192	10	286.5
192.1	8	298
192.2	8.75	305.75
192.3	14.25	304
192.4	7.8701	275.63
192.5	6.2563	255.04
192.6	9.75	235.75
192.7	14.494	271.53
192.8	12	284.25
192.9	9.5	295.5
193	12.25	283
193.1	10	270
193.2	14.499	271.5
193.3	12.002	284.24
193.4	16.5	276
193.5	12.25	283
193.6	10	270
193.7	13.5	279
193.8	20	254.5
193.9	9.824	275.26
194	14.28	275.7
194.1	11.25	230.25
194.2	14.894	263.22
194.3	13.748	262.25
194.4	5.25	274.75
194.5	6.4992	245.36
194.6	11.25	230.25
194.7	6.5	260.5
194.8	6.25	250.5
194.9	9	264.75
195	9.25	261.75
195.1	10.5	275.75
195.2	10	268
195.3	6.25	250.5
195.4	9	264.75
195.5	9.25	261.75
195.6	10.056	272.64
195.7	8.75	285.75
195.8	10.5	288.5
195.9	8.4973	264.78
196	8	258.5
196.1	10	272.25
196.2	10.574	253.09
196.3	10.5	288.5
196.4	7	283.25
196.5	9.25	273.75
196.6	12.082	245.49
196.7	11.5	236.5
196.8	7.25	243.25
196.9	9.0551	272.44
197	9.5002	252.25
197.1	13.5	275.75
197.2	10.5	266
197.3	7.2917	243.26
197.4	12	273.5
197.5	10.75	273
197.6	10.75	271.75
197.7	8.7474	279.98
197.8	11.235	251.25
197.9	6.25	251.75
198	10	235.5
198.1	10.75	252.78
198.2	7.75	284.25
198.3	6.25	259
198.4	6.25	251.75
198.5	9.9999	235.5
198.6	10.73	252.14
198.7	8.0042	261.98
198.8	9.4941	287.89
198.9	10.75	271.5
199	5	272.5
199.1	4	273.25
199.2	5.3067	260.92
199.3	9.5	288
199.4	10.75	271.5
199.5	5	272.5
199.6	4	273.25
199.7	5.25	261
199.8	5.75	270
[truncated: 4,148 more rows]

## Sheet: Figure 2g
Cy5 photobleaching counts	Normalized Counts	Normalized Counts_error
for motor with 0 ISD
0	0	0
1	0.5603	0.0865
2	0.2053	0.0198
3	0.1014	0.0364
4	0.057	0.0258
5	0.0378	0.019
6	0.0206	0.0169
7	0.0093	0.01
8	0.0084	0.0102
For motor with 1 ISD
0	0.6435	0.0246
1	0.2868	0.0242
2	0.0479	0.0023
3	0.0172	0.0006
4	0.0023	0.0022
5	0.0023	0.0022
6	0	0
7	0	0
8	0	0
For motor with 2 ISD
0	0.6837	0.04
1	0.2839	0.045
2	0.0253	0.014
3	0.0053	0.0053
4	0.0018	0.0031
5	0	0
6	0	0
7	0	0
8	0	0
For motor with 3 ISD
0	0.7713	0.0164
1	0.2049	0.0134
2	0.0238	0.0155
3	0	0
4	0	0
5	0	0
6	0	0
7	0	0
8	0	0

## Sheet: Figure 2f
Time (s)	Cy3 (Green)	Cy5 (red)		Time (s)	Cy3 (Green)	Cy5 (red)		Time (s)	Cy3 (Green)	Cy5 (red)		Time (s)	Cy3 (Green)	Cy5 (red)		Time (s)	Cy3 (Green)	Cy5 (red)
0	127.75	3313.2		0	293.75	1277.5		0	415	852.75		0	0.81152	-0.029146		0	0.83748	-0.0098333
0.1	117.5	3290.2		0.1	289	1289		0.1	410.75	840.25		0.1	0.80674	-0.031117		0.1	0.81539	-0.0069179
0.2	112.75	3199.8		0.2	280.25	1264		0.2	400.75	854.25		0.2	0.78106	-0.019112		0.2	0.81197	-0.0068494
0.3	121	3170		0.3	277.5	1269.2		0.3	399.5	877.5		0.3	0.75735	-0.01169		0.3	0.82789	-0.012928
0.4	120.75	3111.8		0.4	280	1252.2		0.4	419.75	939.25		0.4	0.75356	-0.0050035		0.4	0.83816	-0.023919
0.5	129.25	3116.8		0.5	286	1213		0.5	420.75	916		0.5	0.74023	-0.001271		0.5	0.83474	-0.018886
0.6	132.5	3218.2		0.6	288.25	1234.2		0.6	433.75	914.5		0.6	0.75175	0.00088577		0.6	0.82062	-0.017581
0.7	126.25	3187.5		0.7	302	1186.5		0.7	434.25	918.5		0.7	0.74714	0.0056538		0.7	0.81197	-0.0068495
0.8	127.5	3190.5		0.8	277.5	1269.2		0.8	399.5	877.5		0.8	0.75735	-0.011689		0.8	0.82789	-0.012928
0.9	120.75	3111.8		0.9	296.52	1219.9		0.9	423.95	930.11		0.9	0.75497	-0.0052237		0.9	0.82087	0.0063941
1	129.25	3117		1	311.34	1173.5		1	416.75	972.75		1	0.81065	-0.014562		1	0.81591	0.013247
1.1	132.5	3218.2		1.1	302.96	1194.7		1.1	433.5	973.25		1.1	0.81397	-0.025361		1.1	0.85066	0.012013
1.2	126.62	3188.3		1.2	288.03	1217.7		1.2	434.25	918.52		1.2	0.74736	0.0055613		1.2	0.85014	0.011877
1.3	127.51	3190.5		1.3	313	1187.8		1.3	413.25	908.5		1.3	0.77084	-0.0052527		1.3	0.85648	0.0059558
1.4	146.68	3235.3		1.4	311.75	1190		1.4	424	930		1.4	0.79143	-0.010947		1.4	0.84586	-0.002888
1.5	149.75	3241.7		1.5	311.5	1173.3		1.5	416.89	972.32		1.5	0.80975	-0.013689		1.5	0.80101	0.0019636
1.6	138.25	3217		1.6	306	1186.5		1.6	447.6	912.12		1.6	0.77894	-0.0088962		1.6	0.80277	-0.0022514
1.7	140.75	3208.3		1.7	288.14	1218.8		1.7	445.44	957.78		1.7	0.78419	-0.014393		1.7	0.85014	0.011877
1.8	141.5	3234.7		1.8	283.25	1229.5		1.8	442.81	921.92		1.8	0.79308	-0.01419		1.8	0.85648	0.0059557
1.9	146.75	3235.5		1.9	292	1284.5		1.9	457.75	900.25		1.9	0.80181	-0.024185		1.9	0.84586	-0.0028878
2	149.75	3241.8		2	273.05	1236.6		2	453	864.25		2	0.80597	-0.01225		2	0.81111	-0.0078167
2.1	147.49	3201.3		2.1	286	1225		2.1	457.25	870.25		2.1	0.77859	-0.0087309		2.1	0.80007	-0.0014558
2.2	127.5	3205.8		2.2	290.75	1245.5		2.2	450.5	885.5		2.2	0.78419	-0.014391		2.2	0.81591	-0.0062408
2.3	142	3196.3		2.3	276.77	1243		2.3	460.75	896.5		2.3	0.79308	-0.01419		2.3	0.83457	-0.0019259
2.4	141.75	3233.5		2.4	290	1203		2.4	425.75	434.25		2.4	0.81514	-0.022979		2.4	0.83148	-0.0020522
2.5	144.5	3247.2		2.5	265.5	1205.2		2.5	407.25	412.75		2.5	0.79193	-0.015098		2.5	0.83251	0.0095165
2.6	147.5	3201.3		2.6	286	1225		2.6	386.75	423.25		2.6	0.77639	-0.0039757		2.6	0.85596	-0.00068481
2.7	135.75	3336.8		2.7	290.75	1245.5		2.7	391.25	422.5		2.7	0.54035	-0.025147		2.7	0.8876	-0.0056348
2.8	141.25	3265		2.8	276.75	1243		2.8	382.75	440.75		2.8	0.5308	-0.022668		2.8	0.82516	-0.0004108
2.9	137.25	3126.3		2.9	278.26	1274.1		2.9	387.75	460.25		2.9	0.55715	-0.017432		2.9	0.83475	0.0043934
3	117.75	3309.2		3	306.25	819.25		3	407.59	418.52		3	0.56307	-0.021469		3	0.83249	0.0095101
3.1	136.75	3307.5		3.1	277.5	831.75		3.1	404.66	472.25		3.1	0.52718	-0.019286		3.1	0.85596	-0.00068474
3.2	135.75	3336.7		3.2	267.75	853.5		3.2	391.25	422.5		3.2	0.52455	-0.006589		3.2	0.88763	-0.0056403
3.3	141.25	3265		3.3	259.75	843.5		3.3	382.75	440.75		3.3	0.52515	-0.010216		3.3	0.89123	-7.1851e-05
3.4	137.25	3126.2		3.4	248.25	867.75		3.4	387.75	460.25		3.4	0.55715	-0.017432		3.4	0.89209	-0.010917
3.5	141.24	2878.5		3.5	257.25	888.75		3.5	418.24	460.06		3.5	0.56307	-0.021469		3.5	0.82202	0.001417
3.6	130.25	2646.7		3.6	263	895		3.6	415.5	455.75		3.6	0.52718	-0.019286		3.6	0.76923	0.0040361
3.7	105.76	2378		3.7	262	909.5		3.7	404.25	441		3.7	0.53706	-0.023929		3.7	0.914	0.010318
3.8	97.82	2414.4		3.8	258.75	927.25		3.8	414.75	427.52		3.8	0.54035	-0.02169		3.8	0.88062	0.011627
3.9	98.345	2515.9		3.9	248.25	867.75		3.9	424.99	422.34		3.9	0.52768	-0.020638		3.9	0.88883	0.011395
4	107.36	2517		4	257.25	888.75		4	425.25	421.75		4	0.52075	-0.0033656		4	0.88746	0.01423
4.1	94	2522.5		4.1	263	895		4.1	416.85	444.95		4.1	0.48279	-0.013052		4.1	0.85357	0.015062
4.2	105	2474		4.2	262	909.5		4.2	406.24	428.55		4.2	0.48952	-0.013717		4.2	0.8332	0.0099823
4.3	97.5	2342		4.3	258.75	927.25		4.3	414.78	427.42		4.3	0.52395	-0.014722		4.3	0.8806	0.011627
4.4	106.94	2329.6		4.4	253	909		4.4	424.25	400.51		4.4	0.5122	-0.013628		4.4	0.88883	0.011395
4.5	105.23	2305.1		4.5	269	906.25		4.5	425.25	421.75		4.5	0.53311	-0.012457		4.5	0.88746	0.01423
4.6	94	2522.5		4.6	260	915.25		4.6	418.25	433.75		4.6	0.51764	-0.0066394		4.6	0.85357	0.015062
4.7	105	2474		4.7	283.5	860.5		4.7	406.25	428.5		4.7	0.49103	-0.013622		4.7	0.8332	0.0099823
4.8	97.5	2342		4.8	251.75	888.49		4.8	416.75	421.25		4.8	0.51483	-0.010848		4.8	0.82447	0.0095663
4.9	107	2328.8		4.9	252.99	908.96		4.9	402.01	421.99		4.9	0.51238	-0.013661		4.9	0.76369	0.012108
5	105.25	2304		5	251.25	854.75		5	384.33	453.58		5	0.53311	-0.012459		5	0.6305	0.0077362
5.1	111.78	2462.1		5.1	238.75	843.51		5.1	383.26	455.74		5.1	0.5178	-0.0067871		5.1	0.60106	-0.0021861
5.2	90.982	2348.2		5.2	249.22	874.33		5.2	396	373.25		5.2	0.52914	-0.012661		5.2	0.599	0.00018318
5.3	99	2398.2		5.3	267.75	847.5		5.3	379	390.75		5.3	0.53139	-0.012666		5.3	0.61338	-0.0028778
5.4	97.25	2428.5		5.4	239	831.26		5.4	398.82	423.83		5.4	0.51928	-0.011983		5.4	0.61886	0.0082087
5.5	97.25	2391.8		5.5	254.2	878.16		5.5	384.67	454.07		5.5	0.52883	-0.0088643		5.5	0.6305	0.0077362
5.6	102.5	2384		5.6	251.5	878.5		5.6	383.25	455.76		5.6	0.51681	-0.013785		5.6	0.6204	0.0043346
5.7	100	2407.5		5.7	262.5	864		5.7	388.25	466.25		5.7	0.50596	-0.010488		5.7	0.59901	0.00018119
5.8	90.017	2356.8		5.8	255.25	888.5		5.8	374	449		5.8	0.5097	-0.014839		5.8	0.60072	-0.0035316
5.9	97.247	2428.4		5.9	244.25	868		5.9	387.25	430.5		5.9	0.51928	-0.011983		5.9	0.6014	-0.0076883
6	97.25	2391.7		6	241.75	871.5		6	399.25	473.5		6	0.52883	-0.0088643		6	0.6127	0.0065857
6.1	102.5	2384		6.1	239.58	878		6.1	406.5	462.75		6.1	0.51681	-0.013785		6.1	0.6204	0.0043346
6.2	100	2407.5		6.2	262.5	864		6.2	411.75	489.75		6.2	0.49824	-0.0055729		6.2	0.61578	0.0022615
6.3	91.75	1606.3		6.3	255.25	888.5		6.3	428.5	491		6.3	0.49641	-0.0090625		6.3	0.61236	0.0018164
6.4	89.25	1572.5		6.4	244.25	868		6.4	386	495.75		6.4	0.52619	-0.0065415		6.4	0.60774	0.0047078
6.5	84.5	1622.8		6.5	241.75	871.5		6.5	399.25	473.5		6.5	0.53445	-0.018052		6.5	0.6127	-0.0069385
6.6	89.25	1624.3		6.6	239.5	878		6.6	406.5	462.75		6.6	0.54486	-0.020996		6.6	0.62605	0.008219
6.7	81	1603.3		6.7	247	862.75		6.7	442.25	453.25		6.7	0.55879	-0.015081		6.7	0.60346	0.015621
6.8	81.916	1590.3		6.8	256.25	876.75		6.8	428.37	490.1		6.8	0.54942	-0.018385		6.8	0.59918	0.011641
6.9	89.25	1572.5		6.9	267.5	905		6.9	439.5	496.25		6.9	0.52699	-0.0068638		6.9	0.60705	0.0078372
7	84.5	1622.7		7	240.5	878.25		7	454	495.25		7	0.56752	-0.016347		7	0.58775	0.0050916
7.1	89.25	1624.2		7.1	250.27	912.76		7.1	435.5	494		7.1	0.53752	-0.0085		7.1	0.5836	0.0019465
7.2	81	1603.2		7.2	249.75	932		7.2	447	460.5		7.2	0.55089	-0.0089293		7.2	0.60346	0.015621
7.3	99.75	1648.5		7.3	234.09	959.32		7.3	439.25	459.25		7.3	0.55089	-0.023745		7.3	0.59918	0.011641
7.4	103.75	1644		7.4	233	973.5		7.4	423.75	434.25		7.4	0.55567	-0.018481		7.4	0.60705	0.0078372
7.5	101.75	1663		7.5	230.5	961.75		7.5	429.99	454		7.5	0.56752	-0.016347		7.5	0.599	0.0072021
7.6	87.762	1547.2		7.6	221.58	936.54		7.6	398.02	464.52		7.6	0.53657	-0.0064424		7.6	0.58361	0.0019473
7.7	97.25	1570.6		7.7	249.75	932		7.7	446.99	460.49		7.7	0.55089	-0.0089269		7.7	0.57589	8.902e-05
7.8	99.75	1648.5		7.8	236.75	967.75		7.8	439.24	459.23		7.8	0.53953	-0.00072278		7.8	0.58497	0.0042473
7.9	103.75	1644		7.9	233.05	973.37		7.9	423.75	434.25		7.9	0.50841	-0.0075999		7.9	0.58017	0.004754
8	101.75	1663		8	231.08	960.6		8	408.5	459.25		8	0.50117	-0.01055		8	0.58394	-0.0016726
8.1	104.98	1780.5		8.1	263.75	887.75		8.1	397.75	464.5		8.1	0.47647	-0.011785		8.1	0.58959	-0.00086966
8.2	78	1600.5		8.2	256	914		8.2	424.25	448.25		8.2	0.48487	-0.018135		8.2	0.57589	8.9126e-05
8.3	79.75	1669.2		8.3	253.5	919.25		8.3	422.25	469		8.3	0.50051	-0.020547		8.3	0.58497	0.0042473
8.4	82.25	1679.2		8.4	256.25	953.75		8.4	425	455.5		8.4	0.50743	-0.015598		8.4	0.58017	0.004754
8.5	80.5	1657.8		8.5	260.5	943		8.5	425.1	420.8		8.5	0.5094	-0.015407		8.5	0.56391	0.0067484
8.6	82.75	1780.2		8.6	263.75	887.76		8.6	412.5	406.5		8.6	0.47647	-0.011785		8.6	0.59291	0.003329
8.7	78	1600.5		8.7	256	914		8.7	424.25	448.25		8.7	0.48487	-0.018135		8.7	0.58445	0.003546
8.8	79.75	1669.2		8.8	253.5	919.25		8.8	422.25	469		8.8	0.50015	-0.020435		8.8	0.53001	0.0015887
8.9	66.581	1572		8.9	256.25	953.75		8.9	423.49	466.28		8.9	0.50743	-0.015598		8.9	0.58188	0.0022375
9	80.5	1657.8		9	260.5	943		9	416	502		9	0.5094	-0.015407		9	0.58262	0.0039053
9.1	75.25	1609		9.1	259.5	947.5		9.1	447.5	482		9.1	0.49475	-0.01257		9.1	0.59318	0.003672
9.2	72	1529.8		9.2	261.99	808.53		9.2	427.75	461.25		9.2	0.47186	-0.0078402		9.2	0.5848	0.0035745
9.3	100.24	1578		9.3	252	837.75		9.3	425.25	450.01		9.3	0.4577	-0.007343		9.3	0.57132	-0.0040522
9.4	55.874	1489.8		9.4	239	884.23		9.4	419.42	497.04		9.4	0.2073	-0.027161		9.4	0.52454	-8.2173e-05
9.5	80	1457.5		9.5	243.48	879.26		9.5	416	502		9.5	0.18621	-0.022913		9.5	0.55828	0.00029872
9.6	75.5	1446.5		9.6	251	827.75		9.6	445.5	479.68		9.6	0.19592	-0.030343		9.6	0.57312	0.0022458
9.7	80.75	1497.8		9.7	262	808.5		9.7	422	470		9.7	0.20646	-0.026142		9.7	0.55073	0.0032201
9.8	81.5	1521.5		9.8	252	837.75		9.8	399	465		9.8	0.20267	-0.0267		9.8	0.59455	0.0068289
9.9	71.12	1585.8		9.9	239.37	881.37		9.9	386.59	452.33		9.9	0.2305	-0.018111		9.9	0.52454	-8.2165e-05
10	71.413	1545.4		10	242.5	896.25		10	381.25	469.5		10	0.18621	-0.022913		10	0.55826	0.00029616
10.1	75.5	1446.5		10.1	229.25	882.74		10.1	407.53	480.24		10.1	0.19592	-0.030343		10.1	0.59472	0.0028795
10.2	80.75	1497.8		10.2	223.54	869.72		10.2	422	470		10.2	0.20646	-0.026142		10.2	0.585	-0.014868
10.3	81.5	1521.5		10.3	229.25	841.25		10.3	399	465		10.3	0.20267	-0.0267		10.3	0.58291	-0.0096467
10.4	72	1647		10.4	243.5	848.5		10.4	386	452.5		10.4	0.24334	-0.0053443		10.4	0.58822	-0.014298
10.5	65.5	1609.8		10.5	235	838		10.5	381.25	469.5		10.5	0.2269	-0.010289		10.5	0.59695	-0.017648
10.6	63.5	1538		10.6	235.75	884.5		10.6	407.5	480.25		10.6	0.217	-0.011568		10.6	0.60037	-0.014464
10.7	64.212	1644.4		10.7	237.75	883.25		10.7	416.75	465.5		10.7	0.24384	-0.011409		10.7	0.58497	-0.015098
10.8	76.5	1629.6		10.8	227.37	866.1		10.8	451.25	478		10.8	0.22737	-0.018879		10.8	0.58304	-0.0096345
10.9	83.666	1569.5		10.9	243.33	856.56		10.9	447	435.75		10.9	0.2384	-0.021957		10.9	0.58822	-0.014298
11	72.802	1608.3		11	235	838		11	387.76	63.13		11	0.24411	-0.020847		11	0.55711	-0.0035727
11.1	87.999	1609.2		11.1	235.75	884.5		11.1	373	69.25		11.1	0.24013	-0.017454		11.1	0.58348	-0.013894
11.2	62.896	1552.7		11.2	237.75	883.25		11.2	366.5	63.25		11.2	0.25715	-0.025572		11.2	0.57915	-0.0042473
11.3	81.997	1637.2		11.3	224.25	907.25		11.3	379.25	56		11.3	0.23939	-0.021532		11.3	0.5901	-0.0089517
11.4	85.063	1660.3		11.4	230.75	1018		11.4	393.25	49.75		11.4	0.24334	-0.017696		11.4	0.57384	-0.0042182
11.5	75.75	1818.5		11.5	225	1019.2		11.5	407	50.25		11.5	0.2384	-0.021627		11.5	0.55706	-0.0035574
11.6	73	1847.7		11.6	224.75	993		11.6	415.75	55.75		11.6	0.23228	-0.015717		11.6	0.55312	-0.012869
11.7	70.401	1824.8		11.7	256.25	914.5		11.7	423.5	56.5		11.7	0.25717	-0.025575		11.7	0.55141	0.0055689
11.8	82	1637.3		11.8	233.5	888.75		11.8	424.96	58.748		11.8	0.23939	-0.021532		11.8	0.55347	-5.307e-05
11.9	84.75	1672.2		11.9	235	884.88		11.9	423.25	57.75		11.9	0.24334	-0.017692		11.9	0.56306	-0.00089543
12	75.75	1818.5		12	225.12	1007.9		12	407	56.647		12	0.2384	-0.021627		12	0.59866	0.0050005
12.1	73	1847.8		12.1	224.75	993		12.1	401.33	63.162		12.1	0.23066	-0.015323		12.1	0.59181	-0.0049629
12.2	64.5	1898		12.2	219.25	922.75		12.2	423.5	56.5		12.2	0.25009	-0.025571		12.2	0.56545	-0.0063701
12.3	68.25	1877.2		12.3	241.74	863.77		12.3	425	58.75		12.3	0.24005	-0.019767		12.3	0.54097	-0.0027733
12.4	77	1706		12.4	258	857.25		12.4	423.25	57.75		12.4	0.23297	-0.025528		12.4	0.55381	-0.0069248
12.5	77.5	1667.8		12.5	263.25	837.25		12.5	406.94	57.269		12.5	0.22276	-0.025142		12.5	0.54389	0.00061136
12.6	78	1639.8		12.6	258	849.75		12.6	397.76	65.006		12.6	0.24859	-0.028762		12.6	0.55997	-0.0088969
12.7	73.5	1586.5		12.7	259	858		12.7	401.74	70.208		12.7	0.25009	-0.025574		12.7	0.56545	-0.0063701
12.8	74.25	1648		12.8	256.5	903.5		12.8	377.25	69.25		12.8	0.22803	-0.030615		12.8	0.5521	-0.015193
12.9	77.5	1592.5		12.9	244.01	868.49		12.9	372.36	68.19		12.9	0.22704	-0.032028		12.9	0.53209	-0.010878
13	77.5	1667.7		13	261.37	842.36		13	383.27	64.512		13	0.2277	-0.035034		13	0.51649	-0.010304
13.1	78	1639.7		13.1	258	849.75		13.1	439.38	77.47		13.1	0.22201	-0.028809		13.1	0.52351	-0.011309
13.2	73.5	1586.5		13.2	259	858		13.2	443.53	81.639		13.2	0.22753	-0.029428		13.2	0.5273	-0.0088387
13.3	74.25	1648		13.3	256.48	903.51		13.3	453.2	83.477		13.3	0.22803	-0.030615		13.3	0.54513	-0.016228
13.4	77.5	1592.5		13.4	229.25	909		13.4	418.84	75.892		13.4	0.22704	-0.032028		13.4	0.53087	-0.0090898
13.5	70.75	1664		13.5	238.5	876.25		13.5	418.71	81.788		13.5	0.2277	-0.035037		13.5	0.51649	-0.010304
13.6	78	1634.7		13.6	242	867.5		13.6	439.5	77.5		13.6	0.23214	-0.038806		13.6	0.52351	-0.011309
13.7	80.75	1700.5		13.7	230.5	884.5		13.7	455.75	85		13.7	0.2323	-0.034846		13.7	0.52727	-0.0088336
13.8	61.136	1642.6		13.8	236.75	916.5		13.8	453.25	83.5		13.8	0.23132	-0.031997		13.8	0.57861	0.0098679
13.9	65.611	1653.2		13.9	257.53	912.69		13.9	402.75	72.5		13.9	0.22704	-0.01721		13.9	0.53773	0.0011494
14	70.769	1663.6		14	238.5	876.25		14	421	64.75		14	0.21239	-0.0092693		14	0.54919	0.010155
14.1	78	1634.7		14.1	242	867.5		14.1	425.25	65.5		14.1	0.2086	-0.0098275		14.1	0.5518	-0.0061815
14.2	67	1579.3		14.2	240.25	883		14.2	419.5	59.75		14.2	0.22556	-0.010191		14.2	0.52094	-0.006507
14.3	75.797	1637.6		14.3	259.18	896.48		14.3	415.25	51.25		14.3	0.21552	-0.014757		14.3	0.51957	-0.0094927
14.4	75.5	1671.5		14.4	257.82	912.26		14.4	405.25	59.75		14.4	0.22704	-0.01721		14.4	0.5057	-0.0071524
14.5	66	1649		14.5	248.81	922.31		14.5	399.76	54.506		14.5	0.21679	-0.012846		14.5	0.5057	-0.0002533
14.6	67.25	1601.2		14.6	235.02	886.23		14.6	425.25	65.5		14.6	0.2086	-0.0098275		14.6	0.51717	-0.0040179
14.7	67	1579.3		14.7	225	857.5		14.7	419.5	59.75		14.7	0.23064	-0.019515		14.7	0.53173	-0.0060637
14.8	74.25	1633.5		14.8	231.75	844.25		14.8	415.25	51.25		14.8	0.20778	0.0002733		14.8	0.53464	-0.0090065
14.9	75.5	1671.5		14.9	223.51	824.02		14.9	398.1	61.996		14.9	0.23132	-0.0129		14.9	0.5057	-0.0071524
15	77.75	1590.5		15	235.02	820.16		15	419.5	59.749		15	0.20581	-0.025261		15	0.5372	-0.010556
15.1	67.25	1601.2		15.1	235	886.25		15.1	410.72	56.752		15.1	0.19	-0.025813		15.1	0.51837	-0.014545
15.2	68.75	1615.2		15.2	225	857.5		15.2	385.54	65.724		15.2	0.23149	-0.020155		15.2	0.52334	-0.0095851
15.3	71.25	1566.2		15.3	231.76	844.25		15.3	380.25	63.5		15.3	0.23708	-0.012644		15.3	0.53464	-0.0090065
15.4	60.5	1635		15.4	224.49	824.42		15.4	402.5	53.253		15.4	0.23132	-0.0129		15.4	0.51272	-0.011581
15.5	62	1653.5		15.5	235	820		15.5	412.82	54.558		15.5	0.22422	-0.016612		15.5	0.5372	-0.010556
15.6	60.75	1611.2		15.6	246.5	829.01		15.6	410.46	55.941		15.6	0.22734	-0.012799		15.6	0.52396	-0.0067752
15.7	73.75	1578.5		15.7	253	857.01		15.7	402.5	54.484		15.7	0.22144	-0.022581		15.7	0.54251	-0.0069898
15.8	47.826	1655.9		15.8	232.11	882.6		15.8	403	62.996		15.8	0.22819	-0.021571		15.8	0.54456	-0.0062779
15.9	86.722	1590.8		15.9	271.08	844.28		15.9	397.75	51		15.9	0.22556	-0.026655		15.9	0.52957	-0.010155
16	62	1653.5		16	251.75	837.75		16	412	47.762		16	0.22424	-0.025411		16	0.55505	-0.0098959
16.1	60.75	1611.2		16.1	251.25	858		16.1	393.75	58		16.1	0.22737	-0.012788		16.1	0.56766	-0.0043007
16.2	73.75	1578.5		16.2	267	896		16.2	397.75	58		16.2	0.22144	-0.022581		16.2	0.57212	-0.00081967
16.3	63.5	1494.5		16.3	231.5	883.5		16.3	400.5	50.75		16.3	0.2282	-0.021572		16.3	0.55394	-0.00026886
16.4	66.25	1533.8		16.4	241.75	846.25		16.4	397.75	51		16.4	0.21733	-0.02328		16.4	0.54063	-0.011138
16.5	62.25	1518.8		16.5	251.75	837.75		16.5	412	47.75		16.5	0.21305	-0.02331		16.5	0.55518	-0.0099309
16.6	50.75	1535.5		16.6	264.87	876.4		16.6	399.25	54.5		16.6	0.22013	-0.022658		16.6	0.56768	-0.0043004
16.7	56.75	1529		16.7	276	918		16.7	424.75	55.75		16.7	0.2198	-0.028886		16.7	0.54884	-0.007262
16.8	63.5	1494.5		16.8	267	887		16.8	397.26	55.253		16.8	0.22839	-0.022919		16.8	0.54902	-0.014978
16.9	66.25	1533.8		16.9	252.75	933.5		16.9	406	60.75		16.9	0.21733	-0.02328		16.9	0.5372	-0.0088438
17	62.25	1518.8		17	256	921		17	427.5	57.5		17	0.23207	-0.026382		17	0.5331	0.0025713
17.1	53.902	1543		17.1	258.5	897.25		17.1	421.45	53.524		17.1	0.22014	-0.022655		17.1	0.53789	-0.003756
17.2	90.499	1664.5		17.2	273.48	915.36		17.2	419.25	52.251		17.2	0.20842	-0.021822		17.2	0.54884	-0.007262
17.3	92.75	1601		17.3	267	887		17.3	408.75	56.5		17.3	0.21535	-0.022979		17.3	0.62425	-0.0092233
17.4	98.25	1614.7		17.4	252.75	933.5		17.4	410.48	51.994		17.4	0.23275	-0.022424		17.4	0.61681	-0.008082
17.5	94.246	1645.5		17.5	255.03	919.57		17.5	444	61.75		17.5	0.23823	-0.027379		17.5	0.60346	-0.0033811
17.6	110.43	1645.4		17.6	223.25	879.5		17.6	422	53.5		17.6	0.25168	-0.029467		17.6	0.5848	-0.0066971
17.7	90.5	1664.5		17.7	234	872.5		17.7	419.25	52.25		17.7	0.24613	-0.031056		17.7	0.58925	1.027e-05
17.8	92.75	1601		17.8	239.83	878.61		17.8	408.75	56.5		17.8	0.23182	-0.01952		17.8	0.63667	-0.0082738
17.9	98.247	1614.8		17.9	242.4	863.25		17.9	389.25	47		17.9	0.21381	-0.018458		17.9	0.61681	-0.008082
18	94.25	1645.5		18	224.75	875		18	410.75	50		18	0.20846	-0.022226		18	0.60346	-0.0033811
18.1	103.55	1658.9		18.1	223.25	879.5		18.1	446.21	48.015		18.1	0.22011	-0.02469		18.1	0.5848	-0.0066971
18.2	78.5	1767.7		18.2	234	872.5		18.2	415.5	54.5		18.2	0.20355	-0.023614		18.2	0.6454	-0.021896
18.3	69.5	1749		18.3	239.75	879.25		18.3	432.66	45.218		18.3	0.20037	-0.028184		18.3	0.6228	-0.018944
18.4	76.25	1771.3		18.4	242.42	970.06		18.4	393.02	49.257		18.4	0.21156	-0.030771		18.4	0.63068	-0.018126
18.5	80	1634		18.5	255.27	853.83		18.5	377.26	40.752		18.5	0.20333	-0.032669		18.5	0.6368	-0.027602
18.6	83.25	1698		18.6	243.01	863.8		18.6	389.25	42.25		18.6	0.20599	-0.034482		18.6	0.61304	-0.018604
18.7	78.5	1767.8		18.7	255.61	924.58		18.7	394.75	53.75		18.7	0.20942	-0.039191		18.7	0.6454	-0.021896
18.8	69.756	1747.7		18.8	241	979.74		18.8	397	48.25		18.8	0.21307	-0.036954		18.8	0.6228	-0.018944
18.9	74.5	1727.8		18.9	241.25	989.5		18.9	399.5	48.5		18.9	0.21436	-0.029989		18.9	0.63067	-0.018126
19	61.251	1750.5		19	241.08	927.74		19	377.89	41.327		19	0.21235	-0.033425		19	0.63684	-0.02763
19.1	64.5	1694.5		19.1	279.83	919.92		19.1	389.25	42.25		19.1	0.20679	-0.035385		19.1	0.61304	-0.018594
19.2	73.299	1732.8		19.2	259.77	880.53		19.2	394.75	53.75		19.2	0.20942	-0.039191		19.2	0.60341	-0.015501
19.3	76.508	1712.7		19.3	264.5	916.25		19.3	378.25	63.5		19.3	0.21338	-0.037163		19.3	0.57522	-0.006786
19.4	81	1623		19.4	258.5	944.5		19.4	381.87	58.182		19.4	0.20031	-0.025349		19.4	0.57007	-0.0073784
19.5	93.25	1566		19.5	260	963		19.5	395.87	58.789		19.5	0.19625	-0.023781		19.5	0.56049	-0.0070497
19.6	94.75	1555		19.6	251.61	921.38		19.6	387	49.75		19.6	0.20136	-0.0164		19.6	0.55484	-0.0068255
19.7	69.5	1726.2		19.7	262.99	922.66		19.7	397.82	57.81		19.7	0.21453	-0.030164		19.7	0.58942	-0.0034256
19.8	76.5	1712.7		19.8	264.5	916.25		19.8	378.38	63.374		19.8	0.21107	-0.031733		19.8	0.57488	-0.006686
19.9	81	1623		19.9	258.5	944.5		19.9	357.2	62.713		19.9	0.20454	-0.019313		19.9	0.57007	-0.0073784
20	85.5	1721		20	260	963		20	371.75	66		20	0.1951	-0.021231		20	0.56049	-0.0070497
20.1	93.5	1587.2		20.1	250.5	921.25		20.1	384.08	58.233		20.1	0.21617	-0.024352		20.1	0.55484	-0.0068255
20.2	90.106	1574.9		20.2	262.03	921.02		20.2	402	55		20.2	0.21987	-0.02114		20.2	0.55432	-0.0031945
20.3	91	1677.7		20.3	271.42	922.28		20.3	383.75	58		20.3	0.22146	-0.021331		20.3	0.54503	-0.0035738
20.4	76.5	1740.2		20.4	236	929.5		20.4	357.02	62.741		20.4	0.20975	-0.017317		20.4	0.52026	-0.0038912
20.5	75.761	1596.1		20.5	243.82	951.14		20.5	373.16	65.533		20.5	0.1951	-0.021231		20.5	0.52077	0.0010374
20.6	86.592	1547		20.6	257.27	976.63		20.6	378.78	60.265		20.6	0.21617	-0.024352		20.6	0.5254	-0.0059453
20.7	81	1555.8		20.7	255.07	951.3		20.7	377.52	55.752		20.7	0.21996	-0.02116		20.7	0.55432	-0.003193
20.8	74.75	1562.8		20.8	260.85	971.29		20.8	388.5	54		20.8	0.22869	-0.020783		20.8	0.57193	-0.0030579
20.9	69	1557.5		20.9	236.81	930.49		20.9	390.75	46.75		20.9	0.22177	-0.02178		20.9	0.57264	-0.0012239
21	75.635	1595.8		21	241.43	947.33		21	385.25	50.25		21	0.22819	-0.024206		21	0.52975	0.0016064
21.1	86.161	1546.8		21.1	243.26	942.26		21.1	380.25	45.5		21.1	0.22979	-0.032546		21.1	0.53501	0.0014036
21.2	65	1576		21.2	243.25	921.25		21.2	392.56	54.55		21.2	0.21001	-0.029994		21.2	0.55077	-0.0011948
21.3	69.16	1587.8		21.3	222.5	942.75		21.3	413.5	65.5		21.3	0.21459	-0.023847		21.3	0.53835	-0.001053
21.4	68.806	1557.9		21.4	225.51	950.25		21.4	377.75	60.5		21.4	0.22187	-0.0233		21.4	0.50348	0.0055004
21.5	67.5	1581.2		21.5	236.5	912		21.5	410.75	79.248		21.5	0.22819	-0.024206		21.5	0.53076	0.0018529
21.6	59.5	1535.8		21.6	243.25	942.25		21.6	429.5	75		21.6	0.22716	-0.029254		21.6	0.53512	0.0015809
21.7	61	1470.8		21.7	243.25	921.25		21.7	427.5	77.5		21.7	0.2086	-0.021848		21.7	0.55039	0.013516
21.8	58.25	1535		21.8	227.05	946.54		21.8	415.75	75.25		21.8	0.19961	-0.017016		21.8	0.54987	0.020742
21.9	56.722	1587.3		21.9	239.87	955.57		21.9	411.25	71.251		21.9	0.21472	-0.028018		21.9	0.5521	0.021613
22	67	1558.3		22	241.49	969.49		22	410.75	79.25		22	0.21469	-0.031657		22	0.56682	0.0097974
22.1	59.5	1535.8		22.1	245.25	983.25		22.1	429.49	74.998		22.1	0.19668	-0.024946		22.1	0.54662	0.014806
22.2	59.99	1524.9		22.2	252	994.25		22.2	427.5	77.5		22.2	0.2086	-0.021847		22.2	0.55039	0.013516
22.3	51.75	1605		22.3	270.25	987.5		22.3	415.75	75.25		22.3	0.211	-0.021332		22.3	0.54987	0.020742
22.4	56.001	1591.5		22.4	258.73	989.85		22.4	411.25	71.25		22.4	0.19905	-0.015415		22.4	0.58942	-0.01404
22.5	60	1648.7		22.5	241.53	969.51		22.5	383.5	68.75		22.5	0.22638	-0.015682		22.5	0.60191	-0.011148
22.6	57.5	1700		22.6	245.25	983.25		22.6	389.25	59.25		22.6	0.19659	-0.024956		22.6	0.59096	-0.0096964
22.7	57.5	1658.5		22.7	252	994.25		22.7	408.75	69.75		22.7	0.22254	-0.01975		22.7	0.58377	-0.011932
22.8	51.872	1605		22.8	270.25	987.5		22.8	410.56	70.015		22.8	0.21107	-0.021361		22.8	0.57624	-0.0040436
22.9	63.726	1597		22.9	259.5	991.75		22.9	379.5	49		22.9	0.23161	-0.020807		22.9	0.58942	-0.01404
23	59.533	1554.4		23	263	976.25		23	404.75	57.5		23	0.22622	-0.015816		23	0.60191	-0.011148
23.1	60.957	1552.4		23.1	249	962.74		23.1	390.54	59.811		23.1	0.20679	-0.024189		23.1	0.59096	-0.0096964
23.2	84.739	1612.2		23.2	228.98	981.74		23.2	386.47	73.126		23.2	0.20481	-0.034588		23.2	0.58359	-0.011667
23.3	68.25	1641.2		23.3	220.25	775.78		23.3	392.44	70.527		23.3	0.22804	-0.013063		23.3	0.57507	-0.0032235
23.4	67.25	1694.5		23.4	202.97	795.72		23.4	413.19	75.474		23.4	0.23445	-0.019869		23.4	0.57333	-0.0022991
23.5	70.5	1631.2		23.5	191.25	780		23.5	429.5	87.25		23.5	0.2165	-0.023717		23.5	0.60123	-0.0032253
23.6	59.251	1542.3		23.6	227.46	771.15		23.6	395.5	54.25		23.6	0.20937	-0.022503		23.6	0.57507	0.0023671
23.7	70.25	1528.5		23.7	233.5	789		23.7	385.5	56		23.7	0.21272	-0.016866		23.7	0.5937	-0.0038964
23.8	68.25	1641.2		23.8	220.25	775.75		23.8	389.75	60.5		23.8	0.22161	-0.016006		23.8	0.57692	-0.0054611
23.9	67.25	1694.5		23.9	200.5	780		23.9	381.65	62.016		23.9	0.22539	-0.011497		23.9	0.58925	-0.0022151
24	70.5	1631.2		24	221.29	817.86		24	379.75	68.25		24	0.22884	-0.01307		24	0.60174	0.0025593
24.1	72.5	1612		24.1	239.75	860.75		24.1	420.5	73		24.1	0.20975	-0.022256		24.1	0.58548	0.0047249
24.2	82	1490.5		24.2	232.75	884.25		24.2	430	77.5		24.2	0.21272	-0.016866		24.2	0.59318	0.00624
24.3	74.989	1515.5		24.3	229.5	892.75		24.3	431.75	82.5		24.3	0.22161	-0.016006		24.3	0.56648	0.0045144
24.4	53	1411.2		24.4	217	899		24.4	432.44	78.712		24.4	0.22589	-0.031453		24.4	0.57249	0.0052853
24.5	55	1432.3		24.5	223.75	895		24.5	413.75	70.75		24.5	0.22786	-0.026488		24.5	0.58377	0.00056504
24.6	58.957	1382.1		24.6	233.25	878.75		24.6	420.5	73		24.6	0.23017	-0.017429		24.6	0.5839	0.0041378
24.7	42.25	1507.5		24.7	234	861.5		24.7	430	77.5		24.7	0.22177	-0.016018		24.7	0.59318	0.00624
24.8	52	1457.5		24.8	225.25	835.25		24.8	431.75	82.5		24.8	0.21453	-0.026048		24.8	0.56648	0.0045144
24.9	53	1411.3		24.9	217	899		24.9	432.44	78.716		24.9	0.22211	-0.030612		24.9	0.57247	0.0052933
25	55	1432.3		25	223.75	895		25	422.5	73.749		25	0.19691	-0.028272		25	0.58377	0.00056494
25.1	59	1381.8		25.1	233.25	878.75		25.1	396.49	51.623		25.1	0.19329	-0.018963		25.1	0.56922	-0.0013267
25.2	74.25	1547.7		25.2	234	861.51		25.2	410	50		25.2	0.20103	-0.013249		25.2	0.54748	-0.021713
25.3	89.5	1524.2		25.3	251.8	910.27		25.3	395.75	59		25.3	0.20096	-0.011954		25.3	0.55311	-0.016423
25.4	81.25	1505		25.4	228.3	842.34		25.4	404.75	58.5		25.4	0.19675	-0.024968		25.4	0.52711	-0.0019759
25.5	83.25	1661.5		25.5	269.27	902.74		25.5	381.25	43.25		25.5	0.19691	-0.028272		25.5	0.53162	-0.009609
25.6	70.75	1578		25.6	237.57	915.88		25.6	395	50.25		25.6	0.19329	-0.018963		25.6	0.53293	-0.012282
25.7	74.25	1547.8		25.7	250.37	916.01		25.7	410	50		25.7	0.21987	-0.027298		25.7	0.52436	-0.0082875
25.8	51.25	1713		25.8	255.25	920		25.8	430.25	46.836		25.8	0.21863	-0.031923		25.8	0.4956	-0.0035351
25.9	59	1703.2		25.9	264.05	906.97		25.9	404.79	58.461		25.9	0.1979	-0.027189		25.9	0.44134	0.00060602
26	57	1676.5		26	276.74	908.49		26	387.37	43.628		26	0.19823	-0.028035		26	0.55086	-0.013224
26.1	54.5	1640.8		26.1	249	936.5		26.1	394.8	46.531		26.1	0.19741	-0.025343		26.1	0.54867	-0.0046821
26.2	56	1631.3		26.2	226.06	928.46		26.2	391.25	48.25		26.2	0.20515	-0.023087		26.2	0.52436	-0.0082875
26.3	51.25	1711.9		26.3	240.74	891.91		26.3	388.29	51.995		26.3	0.21777	-0.03178		26.3	0.35471	-0.015243
26.4	50.5	1628		26.4	239	902.75		26.4	401.25	62.25		26.4	0.20432	-0.030602		26.4	0.36772	-0.011189
26.5	47.5	1604.5		26.5	250.75	891		26.5	386.86	43.533		26.5	0.20465	-0.018936		26.5	0.39083	-0.0098967
26.6	46.25	1622.3		26.6	249	936.5		26.6	394.25	46.25		26.6	0.19741	-0.02534		26.6	0.38347	-0.0011641
26.7	56	1631.2		26.7	223.51	867.44		26.7	391.25	48.25		26.7	0.20514	-0.023086		26.7	0.38381	-0.0058103
26.8	51.25	1664.5		26.8	213.29	898.46		26.8	388.45	51.523		26.8	0.20942	-0.030301		26.8	0.35471	-0.015243
26.9	50.5	1628		26.9	219.16	906.86		26.9	408.11	57.62		26.9	0.20432	-0.030602		26.9	0.36772	-0.011189
27	75.738	1472.3		27	192.75	908		27	430	46.501		27	0.2384	-0.025249		27	0.39083	-0.0098967
27.1	71.984	1522.8		27.1	199.7	880.46		27.1	400	59.046		27.1	0.23656	-0.031177		27.1	0.38345	-0.0011634
27.2	69	1538.5		27.2	236.25	987.75		27.2	432.96	59.986		27.2	0.23001	-0.027674		27.2	0.34376	0.0017873
27.3	67.5	1558.5		27.3	237.75	993.5		27.3	427.32	56.209		27.3	0.22852	-0.012045		27.3	0.33657	-0.0078098
27.4	58	1598		27.4	247	986.25		27.4	411.52	52.74		27.4	0.24927	-0.016296		27.4	0.34358	-0.0026518
27.5	64.75	1625.7		27.5	255.5	969		27.5	430	46.5		27.5	0.2384	-0.025249		27.5	0.36874	-0.013821
27.6	71.993	1522.9		27.6	258.75	927.5		27.6	452.75	48.25		27.6	0.21453	-0.017981		27.6	0.35131	0.0039906
27.7	69	1538.5		27.7	255.75	905.5		27.7	433.26	60.096		27.7	0.20811	-0.022306		27.7	0.34376	0.0017873
27.8	67.5	1558.5		27.8	261	935.25		27.8	364.5	47.5		27.8	0.2198	-0.028063		27.8	0.33657	-0.0078098
27.9	57.988	1597.9		27.9	258	946.75		27.9	381	52.5		27.9	0.21305	-0.021334		27.9	0.34358	-0.0026518
28	51	1574.8		28	255.52	966.38		28	391.48	52.872		28	0.20695	-0.030457		28	0.35814	-0.028322
28.1	69.068	1569.6		28.1	258.75	927.5		28.1	421.5	56.5		28.1	0.20904	-0.025299		28.1	0.38655	-0.014219
28.2	65.5	1572.5		28.2	255.75	905.5		28.2	413	50.5		28.2	0.20811	-0.022306		28.2	0.37269	-0.0081128
28.3	70	1554.3		28.3	261	935.25		28.3	395.6	49.519		28.3	0.2198	-0.028063		28.3	0.36755	-0.0070686
28.4	66.5	1542.7		28.4	258	946.75		28.4	381.63	52.303		28.4	0.22513	-0.026632		28.4	0.38227	-0.0015938
28.5	65.25	1540.5		28.5	255.75	930.25		28.5	387.83	51.917		28.5	0.20696	-0.030458		28.5	0.37423	-0.010446
28.6	60.247	1476.3		28.6	251.85	984.53		28.6	417.34	57.194		28.6	0.20761	-0.02721		28.6	0.38022	-0.014289
28.7	57.5	1490.5		28.7	238.04	947.06		28.7	410.45	53.866		28.7	0.20745	-0.026705		28.7	0.37304	-0.0082391
28.8	51.5	1517.8		28.8	269.4	929.42		28.8	403.28	50.712		28.8	0.21463	-0.020308		28.8	0.36755	-0.0070686
28.9	58.506	1519.8		28.9	277	955.75		28.9	437.48	81.482		28.9	0.21733	-0.0079687		28.9	0.38227	-0.0015938
29	65.25	1540.5		29	296	954		29	381.5	49.25		29	0.24169	-0.010168		29	0.35197	0.0018958
29.1	60.25	1476.3		29.1	295	959		29.1	391.5	61.5		29.1	0.24038	-0.016497		29.1	0.36173	0.0006997
29.2	61.25	1651.5		29.2	248.75	985.75		29.2	399.75	68		29.2	0.25009	-0.015366		29.2	0.37474	-0.0020938
29.3	53.643	1543.8		29.3	269.9	930.7		29.3	416	51.25		29.3	0.24416	-0.020549		29.3	0.37132	-0.011955
29.4	62.334	1555.3		29.4	276.99	955.75		29.4	418.75	54.75		29.4	0.22358	-0.019185		29.4	0.3754	-0.016338
29.5	53.775	1672.4		29.5	260.75	958.5		29.5	411	52.5		29.5	0.22698	-0.024341		29.5	0.36727	-0.010777
29.6	61.815	1684.5		29.6	294.9	958.88		29.6	432.1	72.233		29.6	0.22885	-0.030014		29.6	0.36295	-0.0012363
29.7	61.25	1651.5		29.7	283.36	998.32		29.7	414.5	57.75		29.7	0.22078	-0.032248		29.7	0.37474	-0.0020937
29.8	63	1657.5		29.8	278.63	962.18		29.8	405	46.75		29.8	0.23215	-0.030859		29.8	0.37804	-0.013093
29.9	65.25	1582.2		29.9	245	946.5		29.9	427.75	44.5		29.9	0.22507	-0.021846		29.9	0.38502	-0.0043356
30	75	1568.5		30	241.25	931		30	411	52.5		30	0.2203	-0.030394		30	0.37799	7.5325e-05
30.1	71	1487.8		30.1	253.13	925.37		30.1	399.25	57.5		30.1	0.23461	-0.031076		30.1	0.37697	-0.0034481
30.2	62.25	1512.5		30.2	262.75	936.75		30.2	414.5	57.75		30.2	0.22227	-0.034163		30.2	0.37526	-0.0098333
30.3	63.25	1579.5		30.3	262.5	954		30.3	405	46.75		30.3	0.22309	-0.033233		30.3	0.36207	-0.0085682
30.4	69.5	1565.3		30.4	245.05	946.47		30.4	427.75	44.5		30.4	0.22605	-0.031794		30.4	0.36156	-0.011614
30.5	75	1568.5		30.5	273	878.25		30.5	418.37	48.493		30.5	0.22029	-0.030403		30.5	0.35779	-0.01135
30.6	70.424	1494.1		30.6	288.5	887.25		30.6	383	42.25		30.6	0.23461	-0.031076		30.6	0.36798	-0.0073907
30.7	57.5	1538.5		30.7	267.53	894.73		30.7	400	51.5		30.7	0.22227	-0.034163		30.7	0.38296	-0.0081471
30.8	55.25	1513.8		30.8	281.25	894.5		30.8	392.5	51.25		30.8	0.22309	-0.033233		30.8	0.38827	-0.0083474
30.9	60	1519.7		30.9	296.75	908.75		30.9	410.24	56.002		30.9	0.22523	-0.030583		30.9	0.39255	-0.0084758
31	56.674	1519.6		31	273.31	878.77		31	399.75	58.25		31	0.22717	-0.027105		31	0.35779	-0.01135
31.1	62.25	1583.5		31.1	302.49	878.01		31.1	394.25	55.25		31.1	0.22511	-0.022001		31.1	0.36721	-0.0077294
31.2	57.5	1538.5		31.2	294.75	883.5		31.2	402.25	60		31.2	0.24564	-0.023945		31.2	0.38296	-0.0081471
31.3	55.25	1513.8		31.3	262.04	908.25		31.3	405.41	61.743		31.3	0.23527	-0.033097		31.3	0.38827	-0.0083474
31.4	60	1519.7		31.4	259	898.25		31.4	420.34	60.271		31.4	0.26391	-0.016336		31.4	0.39255	-0.0084758
31.5	56.5	1513.5		31.5	284	896.75		31.5	433.08	60.796		31.5	0.24597	-0.020676		31.5	0.3667	-0.0075228
31.6	75	1531.5		31.6	302.2	878.41		31.6	435.98	50.667		31.6	0.23083	-0.027024		31.6	0.38275	-0.013785
31.7	59.75	1439.5		31.7	294.75	883.5		31.7	421.68	61.143		31.7	0.22688	-0.031851		31.7	0.32664	-0.0074574
31.8	56	1443.3		31.8	249	965.25		31.8	408.5	64.25		31.8	0.25519	-0.011116		31.8	0.37413	-0.0080512
31.9	61.5	1456.5		31.9	254	961.5		31.9	423.25	61.5		31.9	0.26392	-0.016334		31.9	0.36164	-0.0076899
32	64.828	1485.1		32	266.5	967.25		32	435.75	61		32	0.24597	-0.020676		32	0.3667	-0.0075222
32.1	69.004	1455.3		32.1	253.5	946.5		32.1	437.5	50.5		32.1	0.24367	-0.02035		32.1	0.34581	-0.011367
32.2	74.75	1446		32.2	260.75	939.25		32.2	381	64.25		32.2	0.23527	-0.014987		32.2	0.40059	-0.019139
32.3	71.75	1468.5		32.3	249	965.25		32.3	374.25	65.75		32.3	0.22933	-0.022985		32.3	0.37477	-0.014583
32.4	64.5	1470.3		32.4	252.69	954.21		32.4	373.75	62.25		32.4	0.21963	-0.032003		32.4	0.40553	-0.013836
32.5	66.75	1481		32.5	237	932.25		32.5	382	74.25		32.5	0.23593	-0.026723		32.5	0.36584	-0.01003
32.6	79.5	1504.2		32.6	237	969.61		32.6	377.75	56.5		32.6	0.24367	-0.02035		32.6	0.42593	-0.005848
32.7	69.25	1466.5		32.7	261.42	941.68		32.7	397.45	41.027		32.7	0.23527	-0.014988		32.7	0.41497	-0.0061087
32.8	71.75	1468.5		32.8	241.75	898.75		32.8	374.25	65.747		32.8	0.24383	-0.032709		32.8	0.40495	-0.019041
32.9	64.5	1470.2		32.9	236.75	865.26		32.9	373.75	62.25		32.9	0.23494	-0.025995		32.9	0.4076	-0.0063363
33	66.75	1481		33	237	932.25		33	382.5	63.25		33	0.23066	-0.023226		33	0.4237	-0.009972
33.1	79.5	1504.3		33.1	233.58	966.89		33.1	424.75	62.5		33.1	0.23337	-0.030756		33.1	0.42593	-0.0058488
33.2	71.84	1502.6		33.2	240	999.99		33.2	399.4	40.647		33.2	0.24712	-0.025158		33.2	0.41497	-0.0061082
33.3	83.962	1652.4		33.3	223.5	1004.5		33.3	408.78	37.301		33.3	0.24383	-0.032709		33.3	0.37799	-0.014305
33.4	76.566	1631.1		33.4	269.5	931.5		33.4	414.5	42.75		33.4	0.22062	-0.022688		33.4	0.38313	-0.011412
33.5	61.527	1577.8		33.5	270.25	924.75		33.5	424.52	64.496		33.5	0.22341	-0.019214		33.5	0.36875	-0.014171
33.6	76	1533.2		33.6	254.25	893.25		33.6	424.77	62.487		33.6	0.23132	-0.023931		33.6	0.36464	-0.0096039
33.7	77.5	1500.5		33.7	247	907		33.7	430.25	58.5		33.7	0.21125	-0.02171		33.7	0.37667	-0.01029
33.8	83.394	1622.4		33.8	252.51	900.8		33.8	401.5	56.5		33.8	0.21535	-0.021661		33.8	0.37354	-0.0098849
33.9	77.5	1636.2		33.9	269.43	931.01		33.9	403.5	49.75		33.9	0.22062	-0.022688		33.9	0.37851	-0.0049258
34	62.25	1582.5		34	270.25	924.75		34	404	59.25		34	0.22111	-0.017948		34	0.36986	-0.013172
34.1	71.25	1597.5		34.1	279.59	832.24		34.1	404.75	61.5		34.1	0.23207	-0.020009		34.1	0.36464	-0.0096039
34.2	60.25	1523.5		34.2	290.75	834.5		34.2	425.25	56.75		34.2	0.22132	-0.023268		34.2	0.37662	-0.010272
34.3	72.5	1543.3		34.3	279.75	834		34.3	416.17	54.816		34.3	0.2078	-0.026894		34.3	0.37354	-0.0098846
34.4	67.5	1474.5		34.4	281.25	868		34.4	403.5	49.75		34.4	0.2533	-0.030416		34.4	0.37851	-0.0049252
34.5	69.556	1490.5		34.5	277.5	845.25		34.5	429.75	55.5		34.5	0.21585	-0.030092		34.5	0.38005	-0.0040059
34.6	69.462	1559.6		34.6	286.75	815		34.6	409.5	61		34.6	0.22276	-0.025307		34.6	0.36362	0.0012516
34.7	60.25	1523.5		34.7	290.75	834.5		34.7	400.28	58.248		34.7	0.22523	-0.024327		34.7	0.37799	-0.0045469
34.8	72.5	1543.3		34.8	274.66	827.75		34.8	416.75	54.75		34.8	0.2223	-0.029107		34.8	0.37132	-0.010071
34.9	67.5	1474.5		34.9	281	866.75		34.9	417	47.5		34.9	0.22786	-0.029062		34.9	0.36618	-0.0052608
35	53.84	1630.6		35	275	889.5		35	429.75	55.5		35	0.21593	-0.030132		35	0.37537	-0.00127
35.1	63.5	1636.2		35.1	271.5	916.96		35.1	409.5	61		35.1	0.22276	-0.025315		35.1	0.37834	-0.0097066
35.2	57.75	1638.5		35.2	274	907.25		35.2	399.99	58.3		35.2	0.21663	-0.027984		35.2	0.37799	-0.0045469
35.3	62.75	1622.7		35.3	274.21	827.5		35.3	377.75	71		35.3	0.19345	-0.03264		35.3	0.37132	-0.010071
35.4	65.5	1578.8		35.4	275.92	866.11		35.4	385.25	59		35.4	0.19858	-0.029539		35.4	0.36543	-0.0056479
35.5	53.75	1631.5		35.5	275	889.5		35.5	381.25	55		35.5	0.21219	-0.031477		35.5	0.34962	-0.024463
35.6	56.87	1508.6		35.6	271.54	916.79		35.6	390.25	73.5		35.6	0.22062	-0.031578		35.6	0.35009	-0.017647
35.7	57.75	1638.5		35.7	274	907.25		35.7	387.25	60.75		35.7	0.20896	-0.030974		35.7	0.36135	-0.016825
35.8	62.75	1622.7		35.8	266.5	874.5		35.8	377.75	71		35.8	0.22222	-0.02775		35.8	0.38836	-0.01092
35.9	65.5	1578.8		35.9	266.61	829.87		35.9	385.27	59.009		35.9	0.19871	-0.029472		35.9	0.39118	-0.0041001
36	56.778	1534.2		36	283.75	863.75		36	381.26	55.005		36	0.20416	-0.030096		36	0.38878	-0.0015356
36.1	56.75	1506.3		36.1	288.8	822.36		36.1	424.74	61.167		36.1	0.21453	-0.025225		36.1	0.39306	-0.0032047
36.2	56	1483.5		36.2	288.25	859.25		36.2	429.25	64.5		36.2	0.2226	-0.019862		36.2	0.36149	-0.016966
36.3	60.75	1524.5		36.3	269.25	833		36.3	420	57		36.3	0.22217	-0.027865		36.3	0.38793	-0.010907
36.4	40	1451.5		36.4	261.25	806.75		36.4	413	50.25		36.4	0.217	-0.025892		36.4	0.39118	-0.0041001
36.5	34	1440.5		36.5	238.25	884.75		36.5	419.25	58.5		36.5	0.22029	-0.026451		36.5	0.38878	-0.0015356
36.6	32.5	1440.3		36.6	229	872		36.6	461.49	64.5		36.6	0.22095	-0.02765		36.6	0.39306	-0.0032047
36.7	54.271	1548.2		36.7	237.75	874.5		36.7	429.25	64.5		36.7	0.23033	-0.030776		36.7	0.34307	-0.014942
36.8	44	1549.7		36.8	221.25	831.75		36.8	420	57.002		36.8	0.21799	-0.033037		36.8	0.334	-0.020298
36.9	40	1451.5		36.9	248.49	942.17		36.9	413	50.25		36.9	0.217	-0.025892		36.9	0.33571	-0.016138
37	62.75	1419.5		37	238.19	884.56		37	419.25	58.5		37	0.22029	-0.026451		37	0.3631	-0.012406
37.1	65	1491.7		37.1	229	872		37.1	420.49	59.632		37.1	0.22095	-0.02765		37.1	0.3505	-0.010153
37.2	67.25	1466.2		37.2	236.85	868.12		37.2	452.5	61.5		37.2	0.23028	-0.030709		37.2	0.34303	-0.014915
37.3	68.5	1425.2		37.3	221.25	831.75		37.3	451.5	59.5		37.3	0.21305	-0.01936		37.3	0.32664	-0.0026638
37.4	68	1401		37.4	228.25	814.75		37.4	431	63.5		37.4	0.21173	-0.018608		37.4	0.33999	-0.0030849
37.5	65.75	1340		37.5	226.75	845		37.5	431.5	60		37.5	0.21658	-0.025379		37.5	0.38604	-0.0093899
37.6	65	1491.7		37.6	211.5	816.25		37.6	413.5	56.25		37.6	0.22276	-0.026775		37.6	0.38552	-0.014318
37.7	53.26	1428.3		37.7	233.04	841.06		37.7	409.79	57.367		37.7	0.22456	-0.023962		37.7	0.32201	-0.00097066
37.8	60.5	1451.7		37.8	224.39	865.58		37.8	451.5	59.5		37.8	0.20958	-0.024246		37.8	0.32664	-0.0026638
37.9	57.25	1463.2		37.9	259.75	841		37.9	430.99	63.496		37.9	0.21173	-0.018608		37.9	0.33999	-0.0030849
38	59.469	1435.9		38	274.49	881.57		38	431.5	60		38	0.21104	-0.017076		38	0.3708	-0.0019893
38.1	58.254	1383		38.1	267	876		38.1	406.11	55.348		38.1	0.21987	-0.02311		38.1	0.38073	0.00056836
38.2	53.25	1428.3		38.2	272.75	897.5		38.2	398.27	56.257		38.2	0.21848	-0.030272		38.2	0.36584	-0.000101
38.3	60.5	1451.7		38.3	250.25	869.25		38.3	415.99	63.991		38.3	0.21666	-0.017148		38.3	0.35608	0.0016092
38.4	57.248	1463.2		38.4	240	867		38.4	377.75	48		38.4	0.21222	-0.018807		38.4	0.35505	0.0020235
38.5	59.249	1439.2		38.5	236	866.75		38.5	388.25	47		38.5	0.20416	-0.019395		38.5	0.3708	-0.0019893
38.6	65.25	1424		38.6	242.75	854.25		38.6	403.25	55.001		38.6	0.20152	-0.019704		38.6	0.38073	0.00056836
38.7	61	1429.2		38.7	251.75	886.75		38.7	411.75	60		38.7	0.20303	-0.011921		38.7	0.36584	-0.000101
38.8	59.5	1415.5		38.8	250.3	869.1		38.8	416	64		38.8	0.21667	-0.017142		38.8	0.35608	0.0016092
38.9	61.879	1458.7		38.9	240	867		38.9	403.4	72.808		38.9	0.21222	-0.018807		38.9	0.35505	0.0020235
39	64.5	1494.8		39	236	866.75		39	424.5	71.25		39	0.20416	-0.019395		39	0.36686	-0.0027426
39.1	41.545	1396.9		39.1	242.76	854.29		39.1	398.46	68		39.1	0.20152	-0.019704		39.1	0.3708	-0.0057555
39.2	72.69	1468.9		39.2	248.5	878		39.2	391.37	64.407		39.2	0.23577	-0.018479		39.2	0.35793	-0.013233
39.3	63.25	1394		39.3	259.3	849.95		39.3	427.23	75.231		39.3	0.24136	-0.020024		39.3	0.36578	-0.017718
39.4	65.252	1460.5		39.4	258.09	825.12		39.4	409.28	52.528		39.4	0.24021	-0.027517		39.4	0.34958	-0.012316
39.5	64.5	1494.7		39.5	275.14	861.73		39.5	426.5	66.608		39.5	0.22474	-0.013098		39.5	0.34376	-0.011737
39.6	77.75	1483.5		39.6	260.62	877.68		39.6	456.5	52.25		39.6	0.2412	-0.019354		39.6	0.32321	-0.0065327
39.7	73.5	1518.5		39.7	240.11	895.45		39.7	441.75	54.25		39.7	0.23577	-0.018479		39.7	0.31595	-0.013197
39.8	67.01	1512.2		39.8	257.64	909.24		39.8	403.89	53.778		39.8	0.24136	-0.020024		39.8	0.35112	-0.013451
39.9	88.75	1443.8		39.9	258.25	891.25		39.9	409.25	52.5		39.9	0.23737	-0.026533		39.9	0.34958	-0.012316
40	72	1458.5		40	256	889.75		40	430.75	56.75		40	0.2463	-0.02679		40	0.34376	-0.011737
40.1	77.75	1483.5		40.1	253.01	906.92		40.1	421.5	75.75		40.1	0.2384	-0.027225		40.1	0.32321	-0.0065327
40.2	73.5	1518.5		40.2	281.25	858.75		40.2	417.9	68.658		40.2	0.25424	-0.029617		40.2	0.31586	-0.013202
40.3	64.75	1520.3		40.3	251.5	965		40.3	419.6	64.591		40.3	0.22111	-0.014819		40.3	0.35403	0.0039785
40.4	57.75	1645.2		40.4	256.75	964.75		40.4	423.36	64.729		40.4	0.22589	-0.022562		40.4	0.34286	-0.0095287
40.5	67.25	1574.2		40.5	250.75	988.75		40.5	414.5	55.75		40.5	0.23313	-0.02521		40.5	0.36053	-0.014452
40.6	53	1556		40.6	243.25	921.5		40.6	417.25	56.25		40.6	0.22309	-0.027141		40.6	0.37423	-0.0034275
40.7	58.487	1555.3		40.7	250.25	934		40.7	421.25	59.75		40.7	0.23264	-0.028962		40.7	0.36068	-0.0028503
40.8	66.496	1636.6		40.8	251.5	965		40.8	424.25	52.25		40.8	0.22078	-0.025827		40.8	0.3574	-0.026764
40.9	57.749	1645.1		40.9	256.75	964.75		40.9	421.69	47.569		40.9	0.22721	-0.027759		40.9	0.34598	-0.027985
41	62.253	1551.3		41	250.75	988.75		41	414.5	55.75		41	0.23313	-0.02521		41	0.3744	-0.023298
41.1	53	1546.8		41.1	264.5	868.01		41.1	417.25	56.25		41.1	0.22309	-0.027141		41.1	0.39066	-0.023238
41.2	60.25	1530		41.2	264.75	882.75		41.2	421.25	59.749		41.2	0.23264	-0.028962		41.2	0.38895	-0.019009
41.3	65.5	1551.7		41.3	241	876.26		41.3	385.5	51		41.3	0.24844	-0.02941		41.3	0.39152	-0.01508
41.4	69	1546		41.4	224.5	877.25		41.4	421.75	47.5		41.4	0.22827	-0.027389		41.4	0.34598	-0.027985
41.5	62.25	1551.3		41.5	236.69	903.22		41.5	411.25	50.498		41.5	0.24477	-0.027158		41.5	0.3743	-0.023261
41.6	53	1546.8		41.6	234.77	892.48		41.6	408.5	49.25		41.6	0.22589	-0.027831		41.6	0.34583	-0.0081026
41.7	60.25	1530		41.7	264.55	882.64		41.7	423.5	65.25		41.7	0.25649	-0.036785		41.7	0.3859	-0.018126
41.8	65.528	1551.7		41.8	240.81	874.98		41.8	417.59	67.29		41.8	0.23725	-0.027144		41.8	0.39152	-0.01508
41.9	69.002	1546		41.9	224.75	858.6		41.9	414.5	66.25		41.9	0.22424	-0.020472		41.9	0.36361	-0.01501
42	65.505	1554.5		42	217.25	858.77		42	425.33	58.978		42	0.23593	-0.026558		42	0.33075	-0.0068896
42.1	67.5	1578.5		42.1	200	874		42.1	429.89	64.867		42.1	0.23059	-0.028544		42.1	0.33948	-0.0059592
42.2	63	1588.2		42.2	213.5	908.25		42.2	417.53	70.981		42.2	0.21474	-0.028979		42.2	0.3988	-0.018487
42.3	54.5	1533.2		42.3	238.5	859.25		42.3	418	67.5		42.3	0.23033	-0.032258		42.3	0.33709	-0.00048542
42.4	62	1535		42.4	224.75	858.25		42.4	414.5	66.25		42.4	0.21866	-0.028457		42.4	0.35951	-0.0063341
42.5	52.5	1496.8		42.5	217.25	858.75		42.5	431.25	65.5		42.5	0.22182	-0.028852		42.5	0.36242	-0.0089348
42.6	59.5	1425.3		42.6	266.25	846.75		42.6	435.75	57.75		42.6	0.23062	-0.028634		42.6	0.35369	-0.0090087
42.7	54	1456.3		42.7	270.5	850.5		42.7	416.75	59.75		42.7	0.21364	-0.029648		42.7	0.39888	-0.018506
42.8	57.114	1406.1		42.8	279	827.75		42.8	415.5	57		42.8	0.23249	-0.030538		42.8	0.3845	-0.01185
42.9	62	1453.6		42.9	269.25	797.25		42.9	421.75	84.498		42.9	0.21864	-0.028476		42.9	0.36994	-0.0077494
43	51.5	1473.3		43	271.25	819.75		43	423.79	55.337		43	0.22177	-0.02886		43	0.39392	-0.0056614
43.1	54.25	1418		43.1	263	822		43.1	435.75	57.75		43.1	0.22062	-0.023182		43.1	0.38844	-0.0059627
43.2	54.038	1456.6		43.2	249.5	800.75		43.2	422.39	52.475		43.2	0.21617	-0.030773		43.2	0.36122	-0.0085084
43.3	57.235	1399.8		43.3	248.01	831		43.3	415.5	57		43.3	0.2328	-0.030291		43.3	0.3845	-0.01185
43.4	62	1450.8		43.4	269.23	797.27		43.4	426	57.779		43.4	0.23396	-0.039591		43.4	0.36995	-0.0077499
43.5	51.506	1473.3		43.5	271.02	818.79		43.5	432.75	54.5		43.5	0.23313	-0.033771		43.5	0.39392	-0.0056614
43.6	54.25	1418		43.6	262.89	823.23		43.6	450	50.25		43.6	0.22144	-0.028672		43.6	0.38844	-0.0059627
43.7	47	1455.8		43.7	279.74	833.47		43.7	430.5	57.5		43.7	0.22457	-0.027903		43.7	0.36122	-0.0085083
43.8	53.997	1467.2		43.8	248	831		43.8	419.5	54		43.8	0.21305	-0.032696		43.8	0.38638	-0.014036
43.9	62.224	1483.8		43.9	249.25	820.5		43.9	415.75	52.25		43.9	0.23396	-0.039591		43.9	0.3756	-0.022868
44	59.25	1487.2		44	265	793.75		44	430.67	54.133		44	0.23313	-0.033771		44	0.35386	-0.022373
44.1	63.743	1358.3		44.1	262.75	824.75		44.1	450	50.25		44.1	0.22145	-0.028667		44.1	0.32399	-0.019426
44.2	67.749	1401.3		44.2	279.89	833.61		44.2	426.76	64.728		44.2	0.22457	-0.027903		44.2	0.34138	-0.025604
44.3	61.25	1484		44.3	291.75	830.25		44.3	419.49	54.006		44.3	0.21487	-0.032068		44.3	0.38638	-0.014036
44.4	66.75	1506.2		44.4	230.72	806.84		44.4	415.75	52.25		44.4	0.21601	-0.025329		44.4	0.3756	-0.022868
44.5	67.75	1526		44.5	290.01	811.31		44.5	407.25	50		44.5	0.22523	-0.028114		44.5	0.35386	-0.022373
44.6	68.5	1483.2		44.6	262.75	835.5		44.6	434.75	54.25		44.6	0.22474	-0.027421		44.6	0.3239	-0.01942
44.7	67.77	1401.5		44.7	265.75	863		44.7	426.47	64.551		44.7	0.2137	-0.024015		44.7	0.34136	-0.025607
44.8	72.99	1453.8		44.8	268.5	885.75		44.8	410.45	64.858		44.8	0.22046	-0.033335		44.8	0.33316	-0.01767
44.9	66.75	1506.2		44.9	230	806.75		44.9	414.5	73.249		44.9	0.21864	-0.037532		44.9	0.37988	-0.016491
45	67.75	1526		45	240	852		45	436.5	72.75		45	0.22523	-0.028114		45	0.39083	-0.017943
45.1	68.5	1483.2		45.1	241.25	833.75		45.1	440.87	65.683		45.1	0.22474	-0.027421		45.1	0.41052	-0.013671
45.2	74.75	1483.2		45.2	243	837.75		45.2	401	46.75		45.2	0.2137	-0.024015		45.2	0.32803	-0.0037896
45.3	72.687	1452.9		45.3	262.47	872.35		45.3	423.19	61.474		45.3	0.21932	-0.033949		45.3	0.40607	-0.011648
45.4	44.75	1389		45.4	254	876.75		45.4	381.93	55.983		45.4	0.22354	-0.03364		45.4	0.39734	-0.0096673
45.5	44.25	1304.8		45.5	254.25	901		45.5	374.08	58.12		45.5	0.25518	-0.031381		45.5	0.38912	-0.012002
45.6	39.25	1314.5		45.6	248	907		45.6	398.97	51.609		45.6	0.24548	-0.026733		45.6	0.39668	-0.012019
45.7	31.339	1355.2		45.7	243.1	838.46		45.7	408.53	61.251		45.7	0.22523	-0.028443		45.7	0.38893	-0.009585
45.8	45	1376.8		45.8	251.5	848		45.8	428.64	61.458		45.8	0.22429	-0.028769		45.8	0.40603	-0.011637
45.9	44.75	1389		45.9	254	876.75		45.9	382.46	53.822		45.9	0.23577	-0.023913		45.9	0.39734	-0.0096673
46	44.25	1304.8		46	254.25	901		46	372.79	58.007		46	0.25517	-0.031382		46	0.38912	-0.012002
46.1	39.25	1314.5		46.1	248	907		46.1	420.49	69.246		46.1	0.22243	-0.033681		46.1	0.39665	-0.012016
46.2	30.974	1355.8		46.2	252.71	889.62		46.2	420.18	67.641		46.2	0.22292	-0.029105		46.2	0.37255	-0.0094452
46.3	40.75	1411.2		46.3	255.37	883.16		46.3	428.88	61.547		46.3	0.23247	-0.024835		46.3	0.36159	0.00050081
46.4	47.5	1387		46.4	278.25	892		46.4	421.75	64.5		46.4	0.22708	-0.027493		46.4	0.35792	0.0019398
46.5	49	1435		46.5	276.25	909.75		46.5	402.09	73.759		46.5	0.21617	-0.032749		46.5	0.36139	-0.00081656
46.6	52.249	1377.3		46.6	270.5	814.78		46.6	395.25	63		46.6	0.22243	-0.033681		46.6	0.33575	-0.00074552
46.7	46.25	1322.3		46.7	275	839		46.7	393.75	58.5		46.7	0.22292	-0.029106		46.7	0.37303	-0.0143
46.8	40.77	1411.4		46.8	264.25	876.25		46.8	404.13	50.414		46.8	0.23186	-0.02523		46.8	0.3768	-0.020555
46.9	47.5	1387		46.9	275.5	853.06		46.9	447.75	60		46.9	0.21664	-0.030957		46.9	0.35694	-0.0099208
47	49	1435		47	273.45	889.28		47	427.27	58.456		47	0.24093	-0.025451		47	0.34632	-0.0072945
47.1	41	1479		47.1	279.75	895.25		47.1	395.33	62.953		47.1	0.23671	-0.030698		47.1	0.37628	-0.0087069
47.2	43.5	1466.3		47.2	276.25	897		47.2	393.79	58.489		47.2	0.23346	-0.022105		47.2	0.36618	-0.0035488
47.3	52.405	1447.8		47.3	260.5	879.25		47.3	403.75	50.25		47.3	0.23674	-0.027939		47.3	0.36019	-0.0024446
47.4	54.501	1528		47.4	275.5	853		47.4	391	57		47.4	0.23857	-0.02592		47.4	0.34616	-0.014294
47.5	53.344	1546.9		47.5	265.75	833		47.5	395.5	64		47.5	0.24383	-0.0253		47.5	0.31981	-0.0080043
47.6	71.228	1507.5		47.6	272.25	835.25		47.6	398.75	60.5		47.6	0.23741	-0.030119		47.6	0.33021	-0.012596
47.7	35.687	1511.2		47.7	278.5	859.25		47.7	429.57	48.878		47.7	0.23346	-0.022105		47.7	0.36533	-0.012562
47.8	29.75	1508.2		47.8	264	882.75		47.8	397.49	51.698		47.8	0.23676	-0.027933		47.8	0.39734	-0.012406
47.9	32.75	1475.5		47.9	257.75	901.5		47.9	403.5	38.75		47.9	0.23857	-0.02592		47.9	0.40025	-0.015178
48	34.5	1470.2		48	65.75	870		48	413.75	34.75		48	0.24383	-0.0253		48	0.32492	-0.0087084
48.1	39.25	1449		48.1	65	863.75		48.1	399.43	60.207		48.1	0.23741	-0.030116		48.1	0.33115	-0.012925
48.2	38.5	1490.2		48.2	59	904.25		48.2	402	57		48.2	0.24185	-0.027086		48.2	0.36533	-0.012562
48.3	45.664	1509		48.3	56.5	883		48.3	414	45		48.3	0.26259	-0.032045		48.3	0.39734	-0.012406
48.4	48.75	1489.5		48.4	53.75	859.75		48.4	403.5	38.75		48.4	0.24805	-0.024297		48.4	0.40025	-0.015178
48.5	34.5	1470.3		48.5	53	815		48.5	413.75	34.75		48.5	0.23003	-0.0094912		48.5	0.40641	-0.019889
48.6	39.25	1449		48.6	52	789		48.6	384.5	57		48.6	0.24037	-0.01531		48.6	0.39032	-0.024747
48.7	38.5	1490.2		48.7	55.5	853		48.7	396	62		48.7	0.22605	-0.023233		48.7	0.38124	-0.025091
48.8	45.711	1508.4		48.8	56.5	883		48.8	389.5	62		48.8	0.22342	-0.021896		48.8	0.36773	0.0030133
48.9	48.75	1489.5		48.9	53.75	859.75		48.9	388.5	63.5		48.9	0.23824	-0.015853		48.9	0.34033	-0.0010545
49	46.752	1480.9		49	53	815		49	388.5	61.5		49	0.22968	-0.0091734		49	0.33229	0.00019345
49.1	46.75	1444		49.1	52	789		49.1	384.5	57		49.1	0.24118	-0.01426		49.1	0.33229	-0.009051
49.2	55.5	1465.7		49.2	59.75	885.75		49.2	381.5	49.5		49.2	0.23991	-0.024134		49.2	0.334	-0.012595
49.3	38.25	1398.3		49.3	51.5	895.5		49.3	389.15	53.117		49.3	0.21627	-0.023717		49.3	0.36772	0.0030198
49.4	46.25	1409		49.4	50.25	896.5		49.4	388.5	63.5		49.4	0.21716	-0.01586		49.4	0.34033	-0.0010545
49.5	50	1395.7		49.5	63.998	909.99		49.5	404.75	60.5		49.5	0.22671	-0.025748		49.5	0.33229	0.00019345
49.6	60.75	1459.5		49.6	61	877.5		49.6	393.75	50.25		49.6	0.22901	-0.029699		49.6	0.34752	-0.0066936
49.7	55.5	1465.7		49.7	59.75	885.75		49.7	385.37	50.481		49.7	0.20599	-0.033201		49.7	0.33657	-0.0083234
49.8	53.5	1486.5		49.8	50.902	867.63		49.8	389.15	49.357		49.8	0.21627	-0.03304		49.8	0.35014	-0.012214
49.9	46.25	1400.5		49.9	46.75	803.5		49.9	395	54.249		49.9	0.21706	-0.016381		49.9	0.36242	-0.010304
50	46	885.25		50	48.25	813		50	392.25	53.001		50	0.22671	-0.025749		50	0.35176	-0.0034227
50.1	54.25	875.5		50.1	44.25	821.25		50.1	402.28	61.252		50.1	0.22902	-0.029696		50.1	0.3643	-0.0039306
50.2	51.5	854.5		50.2	47	832.75		50.2	376.75	53.837		50.2	0.23061	-0.037271		50.2	0.35146	-0.0061133
50.3	55.243	883.25		50.3	48.782	843.41		50.3	378.12	57.77		50.3	0.23708	-0.021864		50.3	0.33708	-0.010758
50.4	46.246	848.76		50.4	46.75	803.5		50.4	394.96	54.69		50.4	0.24663	-0.024509		50.4	0.35403	-0.011086
50.5	42.582	882.3		50.5	48.25	813		50.5	392.25	53		50.5	0.24235	-0.020258		50.5	0.35557	-0.0089688
50.6	54.039	875.8		50.6	44.25	821.25		50.6	402.49	61.083		50.6	0.22523	-0.019883		50.6	0.34489	-0.024733
50.7	51.499	854.5		50.7	55.962	834.24		50.7	396.55	53.007		50.7	0.217	-0.027044		50.7	0.34557	-0.017807
50.8	55.199	883.41		50.8	48.75	845.25		50.8	392.78	55.678		50.8	0.19955	-0.024505		50.8	0.3494	-0.019323
50.9	30.427	938.25		50.9	48.5	832		50.9	394.25	61.997		50.9	0.19609	-0.022288		50.9	0.34016	-0.023811
51	24	908		51	53.25	819.25		51	376	58.75		51	0.19263	-0.022704		51	0.35026	-0.021779
51.1	22.5	874.75		51.1	46.25	854.75		51.1	407	58		51.1	0.20922	-0.023607		51.1	0.34376	-0.025946
51.2	23.75	851.25		51.2	50.012	855.71		51.2	396.75	53		51.2	0.22046	-0.025969		51.2	0.34513	-0.018681
51.3	33.234	953.57		51.3	56	871		51.3	391.5	63.25		51.3	0.19955	-0.024505		51.3	0.37886	-0.015105
51.4	25.5	855.76		51.4	60	902.75		51.4	391.5	58.75		51.4	0.19609	-0.022288		51.4	0.38039	-0.024059
51.5	24	908		51.5	60.25	906.25		51.5	398	55.75		51.5	0.23236	-0.018188		51.5	0.35933	-0.015738
51.6	23.441	879.41		51.6	59	880		51.6	419	66.25		51.6	0.22161	-0.023415		51.6	0.35745	-0.021769
51.7	23.75	851.25		51.7	57.487	857.2		51.7	410.1	65.596		51.7	0.22276	-0.021356		51.7	0.36396	-0.016404
51.8	39	935.5		51.8	59.746	820.55		51.8	391.5	63.25		51.8	0.21403	-0.022556		51.8	0.38313	-0.014493
51.9	50.25	950		51.9	59.75	842		51.9	391.5	58.75		51.9	0.21242	-0.025805		51.9	0.38038	-0.024057
52	48.499	942.25		52	60.25	906.25		52	398	55.75		52	0.23297	-0.018119		52	0.33811	-0.013225
52.1	30.339	915.58		52.1	59	880		52.1	388.57	56.343		52.1	0.19887	-0.032055		52.1	0.31636	-0.0075941
52.2	43.221	968.56		52.2	57.75	857.25		52.2	405.29	52.598		52.2	0.21357	-0.024907		52.2	0.31585	-0.0049903
52.3	39	935.5		52.3	52.773	904.97		52.3	398.75	56.5		52.3	0.21403	-0.022556		52.3	0.33348	-0.0050259
52.4	50.25	950		52.4	53.75	890		52.4	394.5	61.251		52.4	0.20959	-0.026196		52.4	0.34231	-0.011392
52.5	48.5	942.25		52.5	54.276	906.23		52.5	401	72.75		52.5	0.20679	-0.022543		52.5	0.33811	-0.013225
52.6	39.285	965.52		52.6	48.595	907.3		52.6	403.75	72.75		52.6	0.20465	-0.032601		52.6	0.31636	-0.0075941
52.7	50.176	990.94		52.7	53	899		52.7	405.61	53.044		52.7	0.20666	-0.029815		52.7	0.31585	-0.0049903
52.8	37.75	883.5		52.8	52.656	904.84		52.8	398.75	56.501		52.8	0.19332	-0.032459		52.8	0.33074	-0.0048345
52.9	25	891		52.9	53.729	889.79		52.9	394.5	61.25		52.9	0.19197	-0.036817		52.9	0.32527	-0.0047934
53	31.25	887		53	54.25	906.75		53	416.75	66.5		53	0.20615	-0.030405		53	0.34667	-0.0028675
53.1	39.25	877.25		53.1	48.501	907.73		53.1	420.5	63		53.1	0.20185	-0.033887		53.1	0.34166	0.0040077
53.2	30.384	905.83		53.2	45.293	827.43		53.2	409.75	60.75		53.2	0.20728	-0.035419		53.2	0.39785	-0.016037
53.3	37.75	883.5		53.3	45.644	828.87		53.3	422.75	75.5		53.3	0.20597	-0.032034		53.3	0.39152	-0.011999
53.4	25	891		53.4	48.407	820.96		53.4	416.25	68.5		53.4	0.22194	-0.036445		53.4	0.36841	-0.019797
53.5	31.217	887.02		53.5	48.5	792		53.5	416.75	66.5		53.5	0.20647	-0.030587		53.5	0.37953	-0.019549
53.6	17.213	926.48		53.6	56.25	783		53.6	420.5	63		53.6	0.20185	-0.033887		53.6	0.36909	-0.026692
53.7	37.952	905.11		53.7	50.503	783.75		53.7	409.75	60.75		53.7	0.20728	-0.035419		53.7	0.37183	-0.026542
53.8	32.901	906.37		53.8	51.9	756.73		53.8	396.75	65		53.8	0.20597	-0.032034		53.8	0.39152	-0.011999
53.9	32.049	920.72		53.9	59.5	730.5		53.9	397.75	64.75		53.9	0.22154	-0.019215		53.9	0.36841	-0.019797
54	35.23	918.48		54	62	756.5		54	391.5	57.25		54	0.21831	-0.018575		54	0.37953	-0.019549
54.1	50.73	950.49		54.1	62.75	768.5		54.1	380.25	62.25		54.1	0.24104	-0.020989		54.1	0.35933	-0.016765
54.2	42.5	926.75		54.2	60.749	791.49		54.2	384	61		54.2	0.22454	-0.021222		54.2	0.36652	-0.018295
54.3	37.246	913.44		54.3	60.394	817.56		54.3	370.75	72		54.3	0.2249	-0.022823		54.3	0.37046	-0.022168
54.4	33.25	925.99		54.4	60.097	742.29		54.4	376.63	74.871		54.4	0.22161	-0.019135		54.4	0.39895	-0.022977
54.5	35.242	918.37		54.5	55.357	787.5		54.5	391.5	57.25		54.5	0.21831	-0.018575		54.5	0.36142	-0.018439
54.6	32.28	903.58		54.6	62.75	768.5		54.6	380.25	62.25		54.6	0.22605	-0.030686		54.6	0.35935	-0.016765
54.7	37.785	923.83		54.7	60.75	791.5		54.7	384	61		54.7	0.24401	-0.027566		54.7	0.36653	-0.018293
54.8	40.248	957.22		54.8	60.5	819.25		54.8	380.25	61		54.8	0.22605	-0.023726		54.8	0.37042	-0.022142
54.9	31.738	941.79		54.9	62.499	789.75		54.9	384	62.25		54.9	0.21074	-0.022161		54.9	0.35711	-0.012501
55	42.75	942.25		55	39.246	837.72		55	351.53	56.02		55	0.22565	-0.027294		55	0.37029	-0.0089743
55.1	38	941.25		55.1	40.229	818.82		55.1	377.5	73.25		55.1	0.21486	-0.037925		55.1	0.38601	-0.011393
55.2	43.25	920		55.2	50.25	781		55.2	381	57.75		55.2	0.22194	-0.031177		55.2	0.37697	-0.014404
55.3	40.25	957.25		55.3	50	778.25		55.3	380.25	61		55.3	0.22607	-0.023724		55.3	0.3453	-0.0079074
55.4	32	981.75		55.4	48.75	749.25		55.4	367	60.94		55.4	0.2131	-0.021793		55.4	0.35772	-0.012511
55.5	42.75	942.25		55.5	54.5	744.25		55.5	229	46.75		55.5	0.24416	-0.019396		55.5	0.4103	-0.013653
55.6	38.204	941.11		55.6	40	819.5		55.6	240.5	48.75		55.6	0.21799	-0.0146		55.6	0.39864	-0.019613
55.7	43.25	920		55.7	50.25	781		55.7	208.75	47.75		55.7	0.217	-0.018483		55.7	0.40004	-0.007657
55.8	38.001	860		55.8	50	778.25		55.8	193.5	44.25		55.8	0.20949	-0.021902		55.8	0.35951	-0.014894
55.9	34.5	871.75		55.9	61.832	841.05		55.9	206.25	51.5		55.9	0.24666	-0.016521		55.9	0.353	-0.01615
56	26.541	561.55		56	54.499	744.31		56	229	46.75		56	0.24416	-0.019396		56	0.35214	-0.014721
56.1	20.516	450		56.1	55.289	878.33		56.1	240.49	48.748		56.1	0.21799	-0.0146		56.1	0.36325	-0.010766
56.2	14.5	435		56.2	55.512	845.9		56.2	210.49	46.91		56.2	0.21694	-0.018475		56.2	0.37074	-0.016641
56.3	22.25	427		56.3	54	824.75		56.3	203.39	41.35		56.3	0.2166	-0.026356		56.3	0.36943	-0.016786
56.4	32.25	422.5		56.4	58.5	831.5		56.4	222.75	49.5		56.4	0.21758	-0.031367		56.4	0.353	-0.01615
56.5	31.25	441.5		56.5	54.75	844.25		56.5	233.75	43.5		56.5	0.20564	-0.02625		56.5	0.35214	-0.014721
56.6	32.25	464.75		56.6	51.515	836.92		56.6	226.75	49.75		56.6	0.20844	-0.021012		56.6	0.35631	-0.017339
56.7	30.708	472.4		56.7	58.472	841.79		56.7	215.5	44.5		56.7	0.2086	-0.017236		56.7	0.35214	-0.019685
56.8	23.326	433.83		56.8	53.999	824.77		56.8	212.25	38.75		56.8	0.21239	-0.024088		56.8	0.36937	-0.016783
56.9	23	426.5		56.9	58.5	831.5		56.9	222.75	49.5		56.9	0.21255	-0.021629		56.9	0.37354	-0.016048
57	29.27	420.65		57	54.751	844.25		57	205.35	54.273		57	0.20597	-0.021827		57	0.35728	-0.016621
57.1	17.637	392.92		57.1	51.5	836.75		57.1	211.53	62.475		57.1	0.21749	-0.020191		57.1	0.37508	-0.013759
57.2	30.749	472.49		57.2	56.849	837.71		57.2	217.25	63.5		57.2	0.20844	-0.033523		57.2	0.36186	-0.01758
57.3	7.8271	414.92		57.3	49.268	854.17		57.3	202.25	60		57.3	0.23079	-0.025704		57.3	0.34718	-0.015401
57.4	23	426.5		57.4	52.5	808.5		57.4	198.25	59.5		57.4	0.23511	-0.023043		57.4	0.36806	-0.01789
57.5	26.5	391.5		57.5	53.78	814.28		57.5	203.75	52		57.5	0.22721	-0.025454		57.5	0.36515	-0.011181
57.6	17.5	392.25		57.6	54	846.75		57.6	211.5	62.5		57.6	0.21984	-0.033344		57.6	0.37508	-0.013759
57.7	8.0217	391.02		57.7	54	830.75		57.7	217.25	63.5		57.7	0.22488	-0.023593		57.7	0.37662	-0.01438
57.8	7.75	414.75		57.8	49.252	854.2		57.8	202.25	60		57.8	0.23083	-0.025707		57.8	0.38124	-0.0020379
57.9	21.241	372.63		57.9	55.25	789.5		57.9	198.25	59.5		57.9	0.23511	-0.023043		57.9	0.38478	-0.0048846
58	19.999	394.76		58	57.25	784.5		58	215.33	42.637		58	0.22721	-0.025454		58	0.38142	-0.0066697
58.1	24.75	401.5		58.1	61.75	794.25		58.1	219.75	35.5		58.1	0.21305	-0.025615		58.1	0.37389	-0.0075119
58.2	24.75	407.25		58.2	52.752	779.51		58.2	216.75	36		58.2	0.22013	-0.018702		58.2	0.38318	-0.012001
58.3	28	385.5		58.3	57.25	811.25		58.3	219	34.25		58.3	0.2165	-0.021741		58.3	0.38125	-0.0020355
58.4	20.849	373.66		58.4	55.251	789.5		58.4	225.25	42.75		58.4	0.22111	-0.02832		58.4	0.38484	-0.004855
58.5	18.25	372.25		58.5	57.25	784.5		58.5	221	43		58.5	0.22128	-0.023886		58.5	0.40898	-0.010311
58.6	16	379.25		58.6	61.75	794.25		58.6	219.75	35.5		58.6	0.21305	-0.025615		58.6	0.40898	-0.0082566
58.7	20.25	413.5		58.7	57.751	801.5		58.7	216.75	36		58.7	0.25354	-0.034044		58.7	0.39625	-0.011576
58.8	28	385.5		58.8	57.25	811.28		58.8	219	34.25		58.8	0.23699	-0.032514		58.8	0.38234	-0.011445
58.9	18.75	379.75		58.9	58.248	800.25		58.9	223.92	41.761		58.9	0.23033	-0.037362		58.9	0.41125	-0.0062821
59	18.25	372.25		59	57.499	818.01		59	221	43		59	0.2384	-0.018993		59	0.36464	-0.014397
59.1	16.01	379.28		59.1	59.25	846.75		59.1	218.75	46.25		59.1	0.24018	-0.030326		59.1	0.33674	-0.016553
59.2	22	360.25		59.2	63.5	821.75		59.2	225.64	40.755		59.2	0.25347	-0.034068		59.2	0.32955	-0.017932
59.3	15.5	371.5		59.3	57.25	816		59.3	186.75	49.75		59.3	0.23502	-0.033834		59.3	0.36365	-0.012591
59.4	18.75	395.25		59.4	71.5	792.5		59.4	174.25	51		59.4	0.23078	-0.03722		59.4	0.32123	-0.017849
59.5	30.783	439.08		59.5	64.749	788		59.5	175.5	52.75		59.5	0.21561	-0.03481		59.5	0.3646	-0.014393
59.6	24	400.75		59.6	67.75	771.25		59.6	185.5	49.749		59.6	0.19477	-0.025324		59.6	0.33674	-0.016553
59.7	22	360.25		59.7	59.241	750.31		59.7	199.52	42.818		59.7	0.2168	-0.043974		59.7	0.32955	-0.017932
59.8	10.498	393.61		59.8	62.5	734.75		59.8	190.9	49.184		59.8	0.19221	-0.024732		59.8	0.33366	-0.016166
59.9	18.75	395.25		59.9	60.5	712.5		59.9	174.25	51		59.9	0.22923	-0.03493		59.9	0.32116	-0.017859
60	15.75	410.25		60	51.39	724.78		60	175.5	52.75		60	0.22424	-0.023106		60	0.36002	-3.5978e-05
60.1	8.5	444.75		60.1	67.75	771.25		60.1	185.5	49.75		60.1	0.22457	-0.018684		60.1	0.3619	-0.0085562
60.2	12	421.5		60.2	58.75	748		60.2	203	46.5		60.2	0.22918	-0.020982		60.2	0.36327	-0.010022
60.3	8	425.5		60.3	62.5	734.75		60.3	225.25	44.5		60.3	0.19115	-0.024411		60.3	0.33695	0.0036132
60.4	4.5	418		60.4	60.5	712.5		60.4	42.75	20		60.4	0.21156	-0.025347		60.4	0.34927	-0.0010402
60.5	6.5	447.22		60.5	50.75	721.75		60.5	37	21.25		60.5	0.22424	-0.023106		60.5	0.36002	-3.5951e-05
60.6	15	414.5		60.6	51.111	738.95		60.6	38.25	25		60.6	0.22453	-0.018701		60.6	0.36409	-0.0064019
60.7	12	421.5		60.7	41.25	337.75		60.7	37.25	29.5		60.7	0.22774	-0.021608		60.7	0.36455	-0.0097063
60.8	18.989	460.22		60.8	44.75	325.75		60.8	35	27.75		60.8	0.21436	-0.02685		60.8	0.37457	-0.0031089
60.9	20.5	426.5		60.9	40.75	330.5		60.9	34.75	27		60.9	0.19316	-0.031766		60.9	0.35278	-0.0063767
61	6.5	447.25		61	44.25	314		61	25.024	23.745		61	0.20827	-0.02808		61	0.3621	-0.0025523
61.1	2.25	443.25		61.1	48	331.5		61.1	38.25	25		61.1	0.22144	-0.025544		61.1	0.36784	0.0029026
61.2	6.25	435		61.2	54.25	339.25		61.2	22.561	29.749		61.2	0.23626	-0.023454		61.2	0.33314	-0.0048311
61.3	2.25	527.5		61.3	44.756	325.76		61.3	34.928	27.894		61.3	0.25322	-0.026492		61.3	0.37451	-0.0031088
61.4	8.5	557.75		61.4	40.75	330.5		61.4	34.75	27		61.4	0.25849	-0.027479		61.4	0.34838	-0.0060667
61.5	12	554		61.5	44.25	314		61.5	25	23.75		61.5	0.20831	-0.028078		61.5	0.3405	-0.010996
61.6	9.2501	562.25		61.6	48	331.5		61.6	26	24.75		61.6	0.22153	-0.025544		61.6	0.39837	-0.015389
61.7	9.25	529		61.7	54.25	339.25		61.7	22.5	29.75		61.7	0.23626	-0.023452		61.7	0.39631	-0.020209
61.8	9.25	463.5		61.8	51	333		61.8	33.75	30.25		61.8	0.22737	-0.014269		61.8	0.39837	-0.025318
61.9	8.5	429.25		61.9	40.283	375.54		61.9	23.5	20.75		61.9	0.2584	-0.027457		61.9	0.41703	-0.024056
62	11.256	537.38		62	39.955	364.68		62	25.254	24.499		62	0.25145	-0.025773		62	0.3869	-0.019721
62.1	9.2304	561.93		62.1	34.761	384.41		62.1	55.485	14.252		62.1	0.24779	-0.025577		62.1	0.39066	-0.018787
62.2	9.25	529		62.2	44	349.75		62.2	41.25	17.25		62.2	0.21963	-0.019984		62.2	0.38187	-0.018203
62.3	9.25	463.5		62.3	46	337.5		62.3	38.393	28.267		62.3	0.22737	-0.014269		62.3	0.39834	-0.025314
62.4	8.5	429.25		62.4	43	329.75		62.4	37.75	29.75		62.4	0.22422	-0.018342		62.4	0.41703	-0.024056
62.5	4	375.25		62.5	34.013	339.64		62.5	33.5	34.75		62.5	0.2193	-0.016998		62.5	0.33776	-0.019706
62.6	1.7261	437.07		62.6	29	339.75		62.6	40.724	36.943		62.6	0.22688	-0.028888		62.6	0.32903	-0.016869
62.7	32.998	480.75		62.7	28.5	339.5		62.7	32.25	16.75		62.7	0.22424	-0.027386		62.7	0.34735	-0.021918
62.8	10.923	498.88		62.8	32.5	338.75		62.8	37	22		62.8	0.22227	-0.028895		62.8	0.35933	-0.02036
62.9	22	453.75		62.9	35.252	352.99		62.9	28.5	32		62.9	0.21864	-0.016438		62.9	0.33023	-0.021918
63	13.255	403.27		63	35.717	364.27		63	24.769	27.266		63	0.22078	-0.026815		63	0.33776	-0.019706
63.1	17	385.75		63.1	36.455	371.67		63.1	41.25	28.25		63.1	0.21422	-0.030659		63.1	0.32903	-0.016869
63.2	22.75	390.5		63.2	28.5	339.5		63.2	39.25	25.25		63.2	0.21535	-0.037137		63.2	0.30626	-0.011852
63.3	17	408.5		63.3	32.5	338.75		63.3	42.248	25.252		63.3	0.20745	-0.03362		63.3	0.30301	-0.0092273
63.4	23	431.75		63.4	35.251	353		63.4	36.845	28.9		63.4	0.21833	-0.034201		63.4	0.33554	-0.0091075
63.5	20.25	419.25		63.5	35.765	364.63		63.5	24.75	27.25		63.5	0.20234	-0.028488		63.5	0.3429	-0.017325
63.6	17	385.75		63.6	37	374		63.6	29.775	35.734		63.6	0.21041	-0.031193		63.6	0.31894	-0.0076048
63.7	22.75	390.5		63.7	32.75	384.5		63.7	36.503	43.98		63.7	0.21535	-0.037132		63.7	0.3761	-0.019974
63.8	17	408.5		63.8	40.999	341.51		63.8	33	41.5		63.8	0.20745	-0.03362		63.8	0.32995	-0.01314
63.9	23	431.75		63.9	49.031	337.87		63.9	36.724	29.955		63.9	0.21321	-0.029413		63.9	0.34172	-0.010973
64	20.249	419.25		64	40.091	331.72		64	27.75	31.5		64	0.22865	-0.031656		64	0.34444	-0.012812
64.1	10.433	364.55		64.1	48.25	328		64.1	29.75	35.75		64.1	0.19312	-0.031465		64.1	0.35437	-0.016931
64.2	5.7501	368.5		64.2	40.786	323.91		64.2	31.506	46.497		64.2	0.22947	-0.02019		64.2	0.3352	-0.022265
64.3	9	350.25		64.3	45.747	305.03		64.3	32.997	41.548		64.3	0.20397	-0.020453		64.3	0.33965	-0.018982
64.4	2.3174	390.73		64.4	48.792	318.74		64.4	31.241	42.482		64.4	0.21513	-0.028059		64.4	0.32647	-0.015149
64.5	1.6831	377.85		64.5	48.25	315.75		64.5	29.75	45.75		64.5	0.2007	-0.036603		64.5	0.35759	-0.017263
64.6	7.25	355.5		64.6	40.006	328.76		64.6	30.75	36.5		64.6	0.25423	-0.029254		64.6	0.35437	-0.016931
64.7	5.7501	368.5		64.7	40.5	337.25		64.7	30.5	35.25		64.7	0.26719	-0.030887		64.7	0.3352	-0.022265
64.8	9	350.25		64.8	37.752	326		64.8	39.5	32.501		64.8	0.26112	-0.036554		64.8	0.33965	-0.018982
64.9	2.3197	391.93		64.9	40.754	355.47		64.9	41.249	30.001		64.9	0.25898	-0.034099		64.9	0.32647	-0.015149
65	1.5	413.75		65	48.25	315.75		65	37.996	25.467		65	0.24746	-0.023582		65	0.33229	-0.017097
65.1	35.5	455		65.1	40	328.75		65.1	40.25	27.5		65.1	0.25216	-0.028777		65.1	0.34033	-0.019886
65.2	33.75	460.75		65.2	40.5	337.25		65.2	41	29		65.2	0.27018	-0.031096		65.2	0.33742	-0.008726
65.3	35.5	463.75		65.3	37.75	326		65.3	39.508	32.47		65.3	0.20788	-0.025783		65.3	0.33502	-0.011297
65.4	33.5	470.75		65.4	50.25	327.25		65.4	41.25	30		65.4	0.25879	-0.034057		65.4	0.36824	-0.030056
65.5	29.75	463.25		65.5	43	302.25		65.5	39	24.75		65.5	0.24943	-0.030631		65.5	0.34002	-0.019177
65.6	35.5	455		65.6	40.5	336.25		65.6	40.25	27.5		65.6	0.25009	-0.028702		65.6	0.34033	-0.019886
65.7	33.75	460.75		65.7	48.745	380.97		65.7	41	29		65.7	0.21438	-0.020324		65.7	0.33756	-0.0087874
65.8	14.108	423.69		65.8	45.5	348.25		65.8	43.25	21.25		65.8	0.19494	-0.026488		65.8	0.33502	-0.011297
65.9	35.25	439		65.9	50.245	327.5		65.9	41	20.5		65.9	0.19806	-0.024402		65.9	0.37526	-0.011545
66	29.75	441.25		66	43.066	304		66	37.75	25		66	0.21831	-0.02763		66	0.40022	-0.002906
66.1	31	432.25		66.1	47	362.5		66.1	48.5	12		66.1	0.18012	-0.015901		66.1	0.4087	-0.0069394
66.2	13	482		66.2	41.25	341		66.2	50.25	16.5		66.2	0.2058	-0.018522		66.2	0.37303	-0.0059113
66.3	15.246	459.47		66.3	45.406	366.64		66.3	43.249	21.254		66.3	0.2006	-0.028655		66.3	0.34277	-0.01561
66.4	15.811	469.81		66.4	49.25	376		66.4	42.39	24.669		66.4	0.19806	-0.024407		66.4	0.32715	-0.019648
66.5	6.7499	433.75		66.5	45.322	356.56		66.5	43.958	27.732		66.5	0.21746	-0.027742		66.5	0.29651	-0.019728
66.6	12.141	437.93		66.6	46.995	362.53		66.6	29	31.25		66.6	0.22161	-0.026379		66.6	0.30387	-0.018018
66.7	10.506	390.97		66.7	41.958	351.1		66.7	29.75	31.5		66.7	0.20451	-0.020545		66.7	0.37265	-0.0060032
66.8	13.841	452.54		66.8	27.916	386.56		66.8	38	36.75		66.8	0.20516	-0.016382		66.8	0.34242	-0.015587
66.9	20.209	388.1		66.9	52.749	394.5		66.9	32.297	30.728		66.9	0.21387	-0.020404		66.9	0.33325	-0.01564
67	2.0303	416.78		67	37.339	388.99		67	26.751	40.5		67	0.21074	-0.02035		67	0.31544	-0.019154
67.1	7.5	418.5		67.1	39.5	381.5		67.1	31.25	31		67.1	0.22786	-0.021384		67.1	0.34711	-0.011986
67.2	10.5	390.75		67.2	38.5	368.25		67.2	36.5	35.5		67.2	0.24318	-0.020974		67.2	0.34085	-0.013074
67.3	-2	374.25		67.3	35.5	378.5		67.3	36	32		67.3	0.20481	-0.015654		67.3	0.35711	-0.020375
67.4	15	394.25		67.4	41.487	356.51		67.4	46.162	29.259		67.4	0.21387	-0.020404		67.4	0.35255	-0.016409
67.5	15.75	393.25		67.5	36.75	365.25		67.5	26.75	40.5		67.5	0.21074	-0.02035		67.5	0.34598	-0.018227
67.6	5.75	426.75		67.6	30.51	377.5		67.6	33.228	29.87		67.6	0.22786	-0.021384		67.6	0.34718	-0.011977
67.7	29.756	412.77		67.7	30	367.25		67.7	41.5	31		67.7	0.24318	-0.020974		67.7	0.34085	-0.013074
67.8	16.586	394.49		67.8	30.809	377.33		67.8	33.25	31		67.8	0.24103	-0.029221		67.8	0.35711	-0.020375
67.9	15	394.25		67.9	41.022	358.03		67.9	40.25	26.5		67.9	0.2178	-0.024421		67.9	0.35882	-0.01827
68	15.75	393.25		68	36.749	365.26		68	44.75	34		68	0.23741	-0.044113		68	0.36738	-0.022806
68.1	5.75	426.75		68.1	30.5	377.5		68.1	43.5	24		68.1	0.22589	-0.045283		68.1	0.38775	-0.024404
68.2	27.423	461.53		68.2	30	367.25		68.2	41.5	31		68.2	0.22144	-0.044643		68.2	0.3934	-0.019321
68.3	28.25	435.75		68.3	26.5	376.25		68.3	33.25	31		68.3	0.20004	-0.041992		68.3	0.37298	-0.011715
68.4	26.5	425		68.4	27.501	401.25		68.4	40.249	26.5		68.4	0.19856	-0.038595		68.4	0.37628	-0.019321
68.5	16	417.75		68.5	35.361	399.36		68.5	33.75	15.5		68.5	0.1839	-0.041521		68.5	0.35266	-0.01955
68.6	18	431.75		68.6	37.372	407.01		68.6	40	10.75		68.6	0.2058	-0.027568		68.6	0.32749	-0.021555
68.7	11.75	437.25		68.7	42.19	405.3		68.7	38.749	17.751		68.7	0.21025	-0.03184		68.7	0.33554	-0.019893
68.8	17.5	444		68.8	35.835	430.18		68.8	30	25.25		68.8	0.21402	-0.036383		68.8	0.38097	-0.012866
68.9	26.5	425		68.9	33.757	437.7		68.9	25.75	20		68.9	0.21304	-0.037768		68.9	0.36957	-0.0177
69	24	451.25		69	36.25	453.75		69	33.75	15.5		69	0.18391	-0.041521		69	0.35343	-0.019494
69.1	26.963	489.76		69.1	38	447.25		69.1	39.824	11.133		69.1	0.19197	-0.035006		69.1	0.32749	-0.021555
69.2	32.745	498.49		69.2	30.75	450.75		69.2	32.5	33.499		69.2	0.21025	-0.03184		69.2	0.40401	-0.023145
69.3	17.51	444.03		69.3	36.25	446.75		69.3	42	28.749		69.3	0.21436	-0.036244		69.3	0.40024	-0.019286
69.4	29.039	473.38		69.4	34.798	416.58		69.4	47.25	22.25		69.4	0.21799	-0.03747		69.4	0.38844	-0.017946
69.5	24	451.25		69.5	36.25	453.75		69.5	53.5	22.5		69.5	0.20909	-0.030936		69.5	0.37645	-0.020017
69.6	27	490		69.6	38	447.25		69.6	51	16		69.6	0.21403	-0.033093		69.6	0.35095	-0.016178
69.7	32.751	498.5		69.7	33.509	432.71		69.7	32.5	33.5		69.7	0.20811	-0.033337		69.7	0.40402	-0.023145
69.8	35.666	497.14		69.8	36.285	444.8		69.8	42	28.75		69.8	0.22455	-0.031983		69.8	0.40025	-0.019287
69.9	41.816	506.46		69.9	39.987	376.1		69.9	35.506	19.251		69.9	0.22823	-0.035296		69.9	0.38844	-0.017946
70	42.748	495.74		70	38.124	351.2		70	36.141	22.5		70	0.21802	-0.02758		70	0.35957	-0.01296
70.1	43.25	499.25		70.1	34.529	367.9		70.1	28	25.5		70.1	0.22819	-0.033096		70.1	0.35831	-0.0083046
70.2	56.248	528		70.2	40.501	386.9		70.2	29.908	25.185		70.2	0.21598	-0.031884		70.2	0.36327	-0.0047147
70.3	50	493.5		70.3	37.663	402.43		70.3	34.525	25.227		70.3	0.22358	-0.033103		70.3	0.35368	-0.0038724
70.4	30	505		70.4	41.209	383.25		70.4	35.483	19.268		70.4	0.22836	-0.035413		70.4	0.36327	-0.0064266
70.5	22	448.75		70.5	39	337.75		70.5	36	22.5		70.5	0.2198	-0.02691		70.5	0.34547	-0.0070634
70.6	14.25	444.25		70.6	35.013	367.78		70.6	28.106	25.52		70.6	0.22819	-0.033096		70.6	0.353	-0.0053652
70.7	9.25	442.75		70.7	40.708	358.61		70.7	37.722	21.264		70.7	0.21716	-0.031665		70.7	0.36327	-0.0047147
70.8	34.978	475.95		70.8	39.25	342		70.8	47.904	28.477		70.8	0.21947	-0.02376		70.8	0.35368	-0.0038724
70.9	30	505		70.9	38.039	332.06		70.9	27	28.5		70.9	0.23181	-0.038453		70.9	0.36327	-0.0064266
71	22	448.75		71	39.932	343.03		71	35	25.25		71	0.23577	-0.040871		71	0.36242	-0.0068802
71.1	14.25	444.25		71.1	38.5	368		71.1	42.5	28.25		71.1	0.23247	-0.042451		71.1	0.353	-0.0053652
71.2	9.25	442.75		71.2	35.262	370.42		71.2	37.75	21.251		71.2	0.23066	-0.036727		71.2	0.36961	-0.0084107
71.3	10	421.75		71.3	36.754	422.13		71.3	40.25	23		71.3	0.21392	-0.037353		71.3	0.36457	-0.0095364
71.4	18.75	434		71.4	33.75	438.5		71.4	34.25	23.25		71.4	0.20613	-0.035668		71.4	0.3556	-0.0021707
71.5	16.5	409.5		71.5	39.75	340.5		71.5	41.5	28.5		71.5	0.20477	-0.03627		71.5	0.35557	0.0004468
71.6	24.25	406.25		71.6	32.25	367		71.6	47.454	28.07		71.6	0.23247	-0.042451		71.6	0.35454	-0.023788
71.7	25	421.5		71.7	33.75	383.75		71.7	41.227	29.076		71.7	0.23028	-0.036699		71.7	0.35386	-0.0066235
71.8	23.75	429.5		71.8	33.564	394.97		71.8	45.5	31.75		71.8	0.21046	-0.035797		71.8	0.36327	-0.0093369
71.9	18.75	434		71.9	33.749	438.47		71.9	34.34	23.281		71.9	0.21335	-0.032812		71.9	0.35505	-0.0080769
72	16.5	409.5		72	30.75	435		72	36.702	30.586		72	0.20218	-0.035883		72	0.37748	-0.0086187
72.1	20.596	410.96		72.1	34.5	434.5		72.1	47.487	28.002		72.1	0.21996	-0.023884		72.1	0.34684	-0.0047418
72.2	15.612	391.65		72.2	29.001	392.25		72.2	39.713	33.996		72.2	0.22045	-0.020867		72.2	0.35642	-0.0042354
72.3	20.237	431.69		72.3	34.233	364.38		72.3	44.178	31.764		72.3	0.22786	-0.02764		72.3	0.37286	-0.011377
72.4	15.995	446.91		72.4	48.219	407.38		72.4	22.512	26.5		72.4	0.23132	-0.027387		72.4	0.35505	-0.0080769
72.5	9.2499	464.25		72.5	45.401	363.36		72.5	24.25	29.25		72.5	0.22342	-0.026324		72.5	0.37748	-0.0086196
72.6	-0.75	413		72.6	36.757	358.5		72.6	31.5	28.046		72.6	0.22143	-0.022002		72.6	0.35197	-0.0080324
72.7	14.055	394.68		72.7	51.233	380.79		72.7	28.751	32.749		72.7	0.22046	-0.020865		72.7	0.35643	-0.0042377
72.8	7.5	387.5		72.8	61.218	388.4		72.8	22	32		72.8	0.2273	-0.027446		72.8	0.35901	-0.014512
72.9	15.445	374.34		72.9	54.999	379.25		72.9	24.672	27.755		72.9	0.22844	-0.026232		72.9	0.36122	-0.012959
73	19.5	350.5		73	54.511	386.57		73	33.75	41		73	0.21272	-0.017854		73	0.36413	-0.016587
73.1	-0.54131	412.27		73.1	49.426	364.27		73.1	31	40.25		73.1	0.21963	-0.022948		73.1	0.36259	-0.014938
73.2	17.234	388.3		73.2	37.537	382.49		73.2	30.25	31.5		73.2	0.21387	-0.026166		73.2	0.36639	-0.017164
73.3	7.5044	387.52		73.3	59.603	388.68		73.3	34.25	36.5		73.3	0.2142	-0.022898		73.3	0.35694	-0.0064968
73.4	9.25	409.25		73.4	35.873	415.25		73.4	33.75	33		73.4	0.203	-0.016021		73.4	0.35403	-0.0037278
73.5	19.449	353.04		73.5	57.249	387.25		73.5	33.75	41		73.5	0.21272	-0.017854		73.5	0.36361	-0.0040539
73.6	20.75	338		73.6	42	388.75		73.6	31	40.25		73.6	0.1923	-0.022187		73.6	0.33982	0.0012069
73.7	17.25	388.25		73.7	46.25	384.25		73.7	26.25	35.25		73.7	0.20241	-0.029237		73.7	0.32989	-0.00015236
73.8	9.25	395.5		73.8	39.5	379.75		73.8	32.5	40.498		73.8	0.20481	-0.030472		73.8	0.35694	-0.0064968
73.9	9.25	409.25		73.9	39.25	393.75		73.9	27	23.25		73.9	0.20251	-0.02817		73.9	0.35403	-0.0037252
74	19.75	424		74	47.5	406		74	29.25	28.5		74	0.21271	-0.028015		74	0.36361	-0.0040539
74.1	15	411.25		74.1	46	428		74.1	34.5	23.75		74.1	0.19676	-0.025613		74.1	0.3499	-0.01403
74.2	25.25	437.5		74.2	46.26	384.41		74.2	31.284	15.696		74.2	0.20926	-0.028313		74.2	0.32989	-0.00015241
74.3	28	423		74.3	39.5	379.75		74.3	31.777	19.396		74.3	0.22279	-0.0302		74.3	0.35003	-0.0089368
74.4	10.25	412.25		74.4	39.25	393.75		74.4	36.25	29.75		74.4	0.20742	-0.027404		74.4	0.31825	-0.0029325
74.5	21.25	424.75		74.5	47.445	405.68		74.5	37.427	28.748		74.5	0.21947	-0.031001		74.5	0.37214	-0.0050036
74.6	20.25	394.5		74.6	32.936	360.07		74.6	34.504	23.756		74.6	0.19938	-0.027622		74.6	0.34992	-0.014052
74.7	13.83	406.69		74.7	22.001	352.56		74.7	33.75	25.75		74.7	0.20926	-0.028313		74.7	0.35009	-0.007387
74.8	22.75	444		74.8	24.75	379.5		74.8	41.25	24.75		74.8	0.22803	-0.030121		74.8	0.36858	-0.014502
74.9	6.5	413.75		74.9	30.011	371.74		74.9	38.75	21.75		74.9	0.23272	-0.032062		74.9	0.34427	-0.0093762
75	2	382.75		75	35.725	337.35		75	39.75	26		75	0.23889	-0.038563		75	0.35112	0.00024481
75.1	5	388.5		75.1	29.75	343.5		75.1	36.327	29.956		75.1	0.2491	-0.036042		75.1	0.3619	-0.0046188
75.2	11.253	400.49		75.2	21.75	352		75.2	39.75	28.25		75.2	0.23577	-0.037907		75.2	0.35252	-0.0075672
75.3	18.75	407.5		75.3	33.37	391.02		75.3	39.75	23		75.3	0.25056	-0.040745		75.3	0.36053	-0.014794
75.4	20.492	466.21		75.4	53.5	407.5		75.4	38	37.999		75.4	0.24365	-0.037533		75.4	0.34427	-0.0093762
75.5	17.745	431.23		75.5	26.35	381.61		75.5	40.75	31.75		75.5	0.23988	-0.039677		75.5	0.37217	-0.018006
75.6	11.5	422.5		75.6	39.645	398.1		75.6	35.75	32		75.6	0.24902	-0.03606		75.6	0.36738	-0.017157
75.7	8.5	396.5		75.7	36.5	386.49		75.7	35.25	33		75.7	0.22481	-0.038876		75.7	0.36087	-0.023036
75.8	4.75	385.5		75.8	33.75	354.75		75.8	36.46	36.042		75.8	0.23581	-0.034005		75.8	0.3376	-0.014386
75.9	3.75	412.75		75.9	40.511	340.06		75.9	38	38		75.9	0.24533	-0.037196		75.9	0.33683	-0.010714
76	17.75	431.25		76	38	337.5		76	41.25	36.25		76	0.21931	-0.043665		76	0.34433	-0.0095308
76.1	11.5	422.5		76.1	35.25	350.25		76.1	39.997	28.253		76.1	0.22671	-0.041225		76.1	0.36738	-0.017157
76.2	8.5	396.5		76.2	34.25	342.75		76.2	35.25	33		76.2	0.21914	-0.039377		76.2	0.36087	-0.023036
76.3	4.75	385.5		76.3	28.42	340.38		76.3	35.25	29.75		76.3	0.22661	-0.031701		76.3	0.33759	-0.014387
76.4	3.7503	412.75		76.4	34.001	334.75		76.4	35.25	33.5		76.4	0.24794	-0.031382		76.4	0.34684	-0.016917
76.5	4.25	427		76.5	38	337.5		76.5	41.25	36.25		76.5	0.25603	-0.026461		76.5	0.353	-0.012898
76.6	23.749	487.24		76.6	35.25	350.25		76.6	49.446	15.324		76.6	0.21703	-0.029055		76.6	0.37748	-0.011016
76.7	29.25	507		76.7	34.25	342.75		76.7	45.75	18.75		76.7	0.21947	-0.021948		76.7	0.38621	-0.0082036
76.8	24.75	547.75		76.8	28	339.25		76.8	40.75	23		76.8	0.21552	-0.024307		76.8	0.38747	-0.01156
76.9	31.75	615.49		76.9	34.019	335.03		76.9	29.251	24.237		76.9	0.1979	-0.02867		76.9	0.34684	-0.016917
77	22.254	429.21		77	35.933	324.95		77	23.25	29.5		77	0.20564	-0.019499		77	0.353	-0.012898
77.1	23.75	487.25		77.1	28	371.5		77.1	27.5	24.75		77.1	0.2099	-0.028786		77.1	0.37748	-0.011016
77.2	29.25	507		77.2	32	386.75		77.2	27.542	26.732		77.2	0.17405	-0.029351		77.2	0.38621	-0.0082036
77.3	24.75	547.75		77.3	29.75	368.75		77.3	40.703	23.001		77.3	0.1919	-0.029033		77.3	0.39135	-0.011302
77.4	31.75	615.5		77.4	33.5	379.75		77.4	29.25	24.25		77.4	0.2057	-0.02935		77.4	0.3554	-0.019228
77.5	13.915	564.13		77.5	31.95	388.52		77.5	23.253	29.493		77.5	0.21008	-0.025901		77.5	0.34821	-0.021293
77.6	26.937	897.22		77.6	30.047	370.14		77.6	28.033	24.583		77.6	0.21469	-0.021779		77.6	0.34239	-0.016606
77.7	28	964.5		77.7	32.134	386.5		77.7	27.534	26.742		77.7	0.22009	-0.02745		77.7	0.36156	-0.017948
77.8	12.474	706.24		77.8	37.998	367		77.8	41.512	22.513		77.8	0.21929	-0.022763		77.8	0.38518	-0.010871
77.9	4.75	399.25		77.9	37.25	357.25		77.9	42.915	31.078		77.9	0.20483	-0.029482		77.9	0.3554	-0.019228
78	-2.25	429		78	46.5	366		78	39.5	32		78	0.20597	-0.030059		78	0.34821	-0.021293
78.1	4.5039	415.74		78.1	34.943	366.84		78.1	41.091	29.543		78.1	0.21469	-0.021779		78.1	0.34239	-0.016606
78.2	15.75	422		78.2	41.25	369.75		78.2	34	25.25		78.2	0.2201	-0.027416		78.2	0.3669	-0.013382
78.3	3.25	428		78.3	38	367		78.3	49	22		78.3	0.2193	-0.02276		78.3	0.3845	-0.0048485
78.4	4.75	399.25		78.4	37.25	357.25		78.4	39.5	19.5		78.4	0.19489	-0.017207		78.4	0.37904	-0.01369
78.5	-2.2468	429		78.5	36.75	359.75		78.5	39.5	31.999		78.5	0.19678	-0.017832		78.5	0.35608	-0.0057521
78.6	22.75	443.75		78.6	34.25	348		78.6	41.25	29.75		78.6	0.2025	-0.018886		78.6	0.38329	-0.0074841
78.7	27	466.75		78.7	33	361.25		78.7	34.5	28.5		78.7	0.18409	-0.023084		78.7	0.37276	-0.0082746
78.8	17	456.75		78.8	33.003	349		78.8	38.25	31.25		78.8	0.19091	-0.019855		78.8	0.3845	-0.0048311
78.9	23	433.5		78.9	37.25	358.75		78.9	37.25	33.25		78.9	0.19161	-0.01319		78.9	0.36569	-0.0094256
79	13.25	449.75		79	39.5	364		79	32.75	29.25		79	0.20639	-0.034074		79	0.34325	-0.0043212
79.1	16.75	453		79.1	34.962	348.4		79.1	31.75	24.25		79.1	0.20761	-0.03947		79.1	0.31962	0.0041617
79.2	23.754	451.52		79.2	33.039	360.65		79.2	29.75	23.5		79.2	0.20203	-0.015486		79.2	0.34221	0.00018318
79.3	29.25	459.25		79.3	33	349		79.3	26	21.5		79.3	0.21782	-0.040931		79.3	0.34855	0.0026501
79.4	25.5	425.5		79.4	38.25	361.74		79.4	24.359	24.574		79.4	0.22028	-0.035669		79.4	0.35912	0.00037087
79.5	17.516	488.82		79.5	39.5	364		79.5	21.26	21.007		79.5	0.22507	-0.034359		79.5	0.31483	-0.0011525
79.6	16.75	453		79.6	37.72	351.05		79.6	31.75	24.25		79.6	0.22407	-0.032481		79.6	0.31962	0.0041609
79.7	23.75	451.5		79.7	34.253	342.01		79.7	29.75	23.5		79.7	0.21076	-0.027975		79.7	0.34221	0.00018318
79.8	7	541.5		79.8	41.712	373.57		79.8	26	21.5		79.8	0.21781	-0.040912		79.8	0.35002	0.0017847
79.9	9.0025	592.47		79.9	37.508	329.78		79.9	24.439	24.361		79.9	0.21	-0.025541		79.9	0.35929	0.0002469
80	22.25	433.75		80	51.979	374.47		80	39.234	20.251		80	0.20185	-0.022527		80	0.34427	-0.015882
80.1	24.25	454.25		80.1	50.62	399.85		80.1	40.981	28.238		80.1	0.22408	-0.032479		80.1	0.33554	-0.015613
80.2	11	506.5		80.2	38.766	350.55		80.2	46.231	30.489		80.2	0.21074	-0.027759		80.2	0.33742	-0.018826
80.3	7	541.5		80.3	41.75	374		80.3	24.25	8.75		80.3	0.2063	-0.024648		80.3	0.38518	-0.018917
80.4	9	592.5		80.4	47.25	362.25		80.4	35.5	30.249		80.4	0.20103	-0.016706		80.4	0.37731	-0.016654
80.5	20.5	654.75		80.5	51.973	374.36		80.5	39.25	20.25		80.5	0.20053	-0.025561		80.5	0.34427	-0.015882
80.6	24	630.5		80.6	38.5	299.25		80.6	41	28.251		80.6	0.21275	-0.031254		80.6	0.33619	-0.01561
80.7	18.75	492.25		80.7	36.5	319.25		80.7	46.25	30.5		80.7	0.22118	-0.032912		80.7	0.33742	-0.018826
80.8	17.25	435.25		80.8	37	339		80.8	42.5	23		80.8	0.195	-0.028059		80.8	0.34684	-0.019485
80.9	25.75	435		80.9	31.136	336.61		80.9	35.5	30.25		80.9	0.19675	-0.018382		80.9	0.36635	-0.024104
81	21.25	436.5		81	37.751	346.99		81	38.003	22.239		81	0.20053	-0.025562		81	0.36653	-0.012647
81.1	25.5	495.75		81.1	38.094	307.95		81.1	44.25	7.25		81.1	0.21288	-0.031366		81.1	0.36909	-0.0094019
81.2	28.75	472.5		81.2	36.5	319.25		81.2	50.75	6.5001		81.2	0.22572	-0.035722		81.2	0.34376	-0.0088267
81.3	24.186	455.31		81.3	37	339		81.3	40	9.5		81.3	0.20926	-0.0344		81.3	0.33211	-0.0092102
81.4	26.158	441.02		81.4	30.5	335.75		81.4	47.757	22.121		81.4	0.22755	-0.02925		81.4	0.34411	-0.0071426
81.5	21.25	436.5		81.5	31.75	355.75		81.5	43.993	29.342		81.5	0.20202	-0.03077		81.5	0.3352	-0.0063458
81.6	25.5	495.75		81.6	35.726	341.07		81.6	44.25	7.25		81.6	0.22095	-0.027485		81.6	0.36909	-0.0094019
81.7	28.75	472.5		81.7	35.646	341.26		81.7	50.75	6.5		81.7	0.2249	-0.024963		81.7	0.34376	-0.0088267
81.8	24.25	455.5		81.8	41.25	360		81.8	40	9.5		81.8	0.2142	-0.027013		81.8	0.33211	-0.0092102
81.9	28	468.25		81.9	47.25	354.25		81.9	40.5	19.5		81.9	0.21502	-0.023942		81.9	0.3441	-0.0071387
82	15.124	412.99		82	31.782	355.73		82	35	22		82	0.19625	-0.024275		82	0.3352	-0.0063444
82.1	9.12	427.84		82.1	33.252	351.5		82.1	39	23.25		82.1	0.20564	-0.027401		82.1	0.34341	-0.013083
82.2	2.7504	431		82.2	32.5	341.5		82.2	43.027	24.462		82.2	0.21881	-0.02717		82.2	0.33537	-0.018853
82.3	16.246	446.18		82.3	35.75	353		82.3	36	22.75		82.3	0.22275	-0.030736		82.3	0.34598	-0.022678
82.4	10.503	407.52		82.4	36.75	346.5		82.4	36.779	32.15		82.4	0.21505	-0.023957		82.4	0.33982	-0.026355
82.5	19.75	409		82.5	37.75	365.5		82.5	35	22		82.5	0.19775	-0.024869		82.5	0.35779	-0.024532
82.6	21.75	388.25		82.6	38.5	374.25		82.6	39	23.25		82.6	0.20564	-0.027402		82.6	0.34187	-0.017597
82.7	23.25	393.25		82.7	36	370.25		82.7	43	24.25		82.7	0.20598	-0.029319		82.7	0.33537	-0.018853
82.8	15.25	407.75		82.8	37.494	380.16		82.8	36	22.75		82.8	0.21124	-0.027958		82.8	0.34598	-0.022678
82.9	13	410		82.9	36.75	346.5		82.9	35.853	31.353		82.9	0.20399	-0.024817		82.9	0.33982	-0.026355
83	8.5	435.25		83	37.75	365.5		83	24.626	23.451		83	0.22418	-0.035337		83	0.33339	-0.01907
83.1	11.5	465.5		83.1	38.5	374.25		83.1	26.25	19.75		83.1	0.20942	-0.034746		83.1	0.3287	-0.0013448
83.2	9	446		83.2	45.25	369.5		83.2	30.495	35.069		83.2	0.20561	-0.02938		83.2	0.34786	-0.0072312
83.3	14.264	411.55		83.3	37.513	380.22		83.3	28.782	24.048		83.3	0.21097	-0.02802		83.3	0.33451	-0.012459
83.4	3.866	431.31		83.4	40.25	387		83.4	31.246	26.723		83.4	0.20086	-0.02575		83.4	0.34221	-0.011972
83.5	8.4991	435.25		83.5	41.25	371		83.5	19.251	6.2537		83.5	0.20646	-0.026635		83.5	0.3254	-0.0058297
83.6	11.5	465.5		83.6	49	388.5		83.6	25.432	16.234		83.6	0.21189	-0.025699		83.6	0.32869	-0.0012668
83.7	9	446		83.7	38.151	392.25		83.7	26	21.25		83.7	0.18374	-0.031466		83.7	0.34786	-0.0072312
83.8	8.25	434.75		83.8	42.651	385.74		83.8	28.75	24		83.8	0.19494	-0.031756		83.8	0.33652	-0.017625
83.9	15.5	390		83.9	33	408.25		83.9	25.259	-6.1424		83.9	0.20086	-0.02575		83.9	0.33708	-0.020514
84	25.345	375.56		84	30.5	399		84	18.5	-31		84	0.20646	-0.026633		84	0.34718	-0.012319
84.1	23	409.25		84.1	34.76	389.27		84.1	20.25	-30.25		84.1	0.21188	-0.025648		84.1	0.34731	-0.017141
84.2	1.75	374		84.2	34.256	404.74		84.2	19.75	-26.5		84.2	0.21025	-0.018504		84.2	0.32749	-0.0076883
84.3	8.5	367.25		84.3	39.25	419.75		84.3	19	-25.5		84.3	0.19625	-0.018677		84.3	0.36671	-0.015565
84.4	15.5	390		84.4	33	408.25		84.4	20.5	-27.25		84.4	0.18078	-0.025167		84.4	0.34353	-0.01876
84.5	19	461.25		84.5	30.5	399		84.5	16.752	-20.013		84.5	0.17979	-0.025095		84.5	0.37046	-0.014462
84.6	28.25	448.5		84.6	34.75	389.25		84.6	20.25	-30.25		84.6	0.20778	-0.013721		84.6	0.367	-0.013203
84.7	28.75	410.75		84.7	39.883	399.18		84.7	19.75	-26.5		84.7	0.21025	-0.018504		84.7	0.35631	-0.0071303
84.8	29	452.5		84.8	36	421		84.8	19	-25.5		84.8	0.19625	-0.018677		84.8	0.36909	-0.015394
84.9	19	485.75		84.9	34.25	412.75		84.9	20.5	-27.25		84.9	0.21304	-0.020182		84.9	0.35762	-0.014933
85	19	461.25		85	35.531	393.51		85	16.75	-20		85	0.17982	-0.025098		85	0.37046	-0.014462
85.1	19.25	461.5		85.1	42.638	401.95		85.1	24.039	-4.0924		85.1	0.1867	-0.026735		85.1	0.36704	-0.013196
85.2	12	473.5		85.2	25.541	358.94		85.2	35.248	40.49		85.2	0.20251	-0.023231		85.2	0.36018	-0.0034788
85.3	20.25	497		85.3	35.993	420.83		85.3	38.75	35.5		85.3	0.20251	-0.034916		85.3	0.34376	-0.016697
85.4	28.364	443.97		85.4	34.25	412.75		85.4	35	34		85.4	0.20679	-0.033573		85.4	0.36242	-0.011845
85.5	22	410.25		85.5	33.25	392.75		85.5	38	38.75		85.5	0.21469	-0.029846		85.5	0.34906	-0.0095406
85.6	19.25	461.5		85.6	34.5	398		85.6	36.75	24.5		85.6	0.22622	-0.02522		85.6	0.32544	-0.0075445
85.7	12	473.5		85.7	25.507	358.24		85.7	33.726	32.573		85.7	0.23313	-0.029655		85.7	0.30489	-0.0088455
85.8	1	567.75		85.8	40.674	348.68		85.8	38.75	35.5		85.8	0.20795	-0.033586		85.8	0.2799	-0.0028161
85.9	2	530.25		85.9	36.669	376.76		85.9	35	34		85.9	0.23303	-0.026663		85.9	0.3025	-0.010047
86	6.75	514.25		86	34.75	396.25		86	38	38.75		86	0.22703	-0.039921		86	0.34906	-0.0095406
86.1	14	508		86.1	35.25	395.75		86.1	49	16.25		86.1	0.2193	-0.034284		86.1	0.32544	-0.0075445
86.2	7.1791	488.27		86.2	38.25	396.5		86.2	54.25	15.25		86.2	0.23313	-0.029655		86.2	0.30489	-0.0088455
86.3	1	567.75		86.3	36.002	397.98		86.3	44.75	18.5		86.3	0.22967	-0.028261		86.3	0.2799	-0.0028161
86.4	15.487	485.04		86.4	31.796	375.63		86.4	33.75	16		86.4	0.23346	-0.02655		86.4	0.3025	-0.010047
86.5	13.5	474		86.5	34.75	396.25		86.5	41.25	23.25		86.5	0.21947	-0.024747		86.5	0.32475	-0.010921
86.6	11.75	472.25		86.6	38	476.75		86.6	46.18	18.606		86.6	0.20481	-0.018453		86.6	0.31657	-0.0019589
86.7	13.5	472.5		86.7	39.5	496.47		86.7	54.25	15.25		86.7	0.21255	-0.021958		86.7	0.32236	-0.0061304
86.8	21.184	464.75		86.8	44.241	556.83		86.8	44.75	18.5		86.8	0.21393	-0.02836		86.8	0.33964	-0.0081962
86.9	17.253	481.74		86.9	47.861	542.66		86.9	30.506	26.248		86.9	0.21766	-0.017706		86.9	0.32801	-0.0089226
87	13.5	474		87	41.5	452.5		87	28.25	31.25		87	0.21947	-0.024747		87	0.315	-0.017256
87.1	12.126	472.86		87.1	38	476.75		87.1	33.25	29.5		87.1	0.19313	-0.02636		87.1	0.35163	-0.019992
87.2	13.508	472.48		87.2	39.5	496.5		87.2	33.75	35.25		87.2	0.19148	-0.031349		87.2	0.33691	-0.023584
87.3	17.512	463.76		87.3	45.5	391		87.3	23.778	29.265		87.3	0.19197	-0.032536		87.3	0.34649	-0.021002
87.4	19.049	478.32		87.4	46	373		87.4	30.5	26.25		87.4	0.20811	-0.027738		87.4	0.32475	-0.0064694
87.5	21.5	482.75		87.5	48.25	362		87.5	28.25	31.25		87.5	0.22412	-0.024418		87.5	0.35211	-0.020197
87.6	20.5	486.5		87.6	46.75	369.25		87.6	33.25	29.5		87.6	0.19646	-0.025863		87.6	0.35163	-0.019992
87.7	28	441.75		87.7	44.25	373		87.7	33.75	35.25		87.7	0.19148	-0.031349		87.7	0.33639	-0.0057435
87.8	21.25	446		87.8	41.5	384.5		87.8	41.5	39		87.8	0.19197	-0.032536		87.8	0.34649	-0.021002
87.9	15.75	424		87.9	35.759	388.99		87.9	44.249	35.5		87.9	0.19214	-0.016417		87.9	0.32595	-0.018879
88	17.5	418		88	29.5	384		88	40.174	27.368		88	0.20333	-0.021477		88	0.31636	-0.018208
88.1	15	368		88.1	29.002	371.25		88.1	34.502	7.7581		88.1	0.19638	-0.02239		88.1	0.33314	-0.0096245
88.2	12.75	334.5		88.2	37.363	373.24		88.2	31.238	31.746		88.2	0.22276	-0.015758		88.2	0.33417	-0.010724
88.3	4.75	416.25		88.3	32.596	364.51		88.3	28.254	35.243		88.3	0.19451	-0.023436		88.3	0.33314	-0.013048
88.4	8.1429	336.43		88.4	35.012	384.71		88.4	33.792	21.069		88.4	0.16678	-0.028139		88.4	0.34821	-0.0075971
88.5	10	297.25		88.5	25.75	350.25		88.5	35.5	25.25		88.5	0.17765	-0.022479		88.5	0.34684	-0.011267
88.6	10	278.25		88.6	29.25	338.28		88.6	31	18.5		88.6	0.19409	-0.021976		88.6	0.33314	-0.0096245
88.7	6.8586	260.37		88.7	28.75	344.25		88.7	29.75	18.5		88.7	0.18983	-0.018557		88.7	0.33417	-0.010724
88.8	8.1769	294.97		88.8	29.415	347.76		88.8	29.501	17		88.8	0.18078	-0.027965		88.8	0.33314	-0.013048
88.9	4.4985	294.48		88.9	29	349.75		88.9	30.501	16.501		88.9	0.16678	-0.028138		88.9	0.34821	-0.0075978
89	3.11	369.35		89	25.75	350.25		89	35.5	25.25		89	0.19444	-0.024642		89	0.34752	-0.0054954
89.1	-2.5	394		89.1	29.25	338.3		89.1	31	18.501		89.1	0.20416	-0.028615		89.1	0.33288	0.0040192
89.2	6.4962	278.43		89.2	28.75	344.25		89.2	29.75	18.5		89.2	0.21634	-0.022882		89.2	0.3429	0.0030393
89.3	4.25	230		89.3	29.75	345.75		89.3	29.497	17.018		89.3	0.19115	-0.01585		89.3	0.3365	-0.0097381
89.4	1.75	265		89.4	33	367.75		89.4	30.5	16.5		89.4	0.18819	-0.023216		89.4	0.33828	-0.012894
89.5	3	370.5		89.5	33.5	392		89.5	26.25	26.5		89.5	0.19444	-0.024642		89.5	0.33811	-0.0074041
89.6	-2.4996	394		89.6	29.804	411.6		89.6	25.25	28.5		89.6	0.20409	-0.028592		89.6	0.32373	-0.0026312
89.7	4.0003	469.5		89.7	32.369	443.1		89.7	31.25	34.75		89.7	0.19576	-0.029509		89.7	0.31962	-0.0064523
89.8	2.5	465.75		89.8	36.331	422.91		89.8	26.509	32.756		89.8	0.20564	-0.029048		89.8	0.32082	-0.0015716
89.9	28.75	639.75		89.9	33.811	405.91		89.9	24.57	31.139		89.9	0.20317	-0.027228		89.9	0.34427	0.0048316
90	16.288	578.01		90	39.997	390.01		90	26.25	26.5		90	0.20242	-0.029326		90	0.35214	1.7119e-06
90.1	17.504	554.21		90.1	28.822	396.98		90.1	25.263	28.511		90.1	0.1872	-0.022324		90.1	0.32373	-0.0026312
90.2	29	498.75		90.2	27.5	384.25		90.2	31.253	34.751		90.2	0.19197	-0.028585		90.2	0.31962	-0.0064523
90.3	6.2502	431		90.3	30.5	400.25		90.3	29.895	34.465		90.3	0.20537	-0.02909		90.3	0.32148	-0.0017848
90.4	17.25	466.5		90.4	31.5	374.75		90.4	28.75	39.5		90.4	0.19741	-0.028909		90.4	0.33811	-0.0092872
90.5	19	429.5		90.5	29.25	383		90.5	35.5	40		90.5	0.20251	-0.029487		90.5	0.33879	-0.0088216
90.6	18.5	452.25		90.6	30.75	385.5		90.6	37	38.25		90.6	0.20498	-0.030154		90.6	0.32951	-0.0039329
90.7	24.25	467		90.7	27.5	384.25		90.7	53.75	40.75		90.7	0.19197	-0.02858		90.7	0.32637	0.00091007
90.8	6.25	431		90.8	30.5	400.25		90.8	52.25	33.25		90.8	0.1839	-0.032451		90.8	0.33622	0.0023145
90.9	21.39	467.55		90.9	31.5	374.75		90.9	43.175	26.195		90.9	0.19362	-0.030017		90.9	0.35807	0.0012046
91	19	429.5		91	40.25	401		91	31.253	36.992		91	0.19378	-0.02476		91	0.35933	0.0049765
91.1	18.5	452.25		91.1	36.197	394.03		91.1	38.75	32.25		91.1	0.19	-0.022684		91.1	0.32938	-0.0038827
91.2	24.25	467		91.2	32.595	399.41		91.2	39.698	30.517		91.2	0.19809	-0.014407		91.2	0.31616	-0.0037091
91.3	16.5	445.25		91.3	36	407.5		91.3	42.193	23.604		91.3	0.18476	-0.019806		91.3	0.33622	0.0023109
91.4	17.25	439		91.4	40.25	386.5		91.4	34.5	51.75		91.4	0.18835	-0.035411		91.4	0.33804	-0.0040315
91.5	10.25	436.75		91.5	40.25	401		91.5	40	18.75		91.5	0.1765	-0.039027		91.5	0.35968	-0.012144
91.6	2.5	436.75		91.6	36.5	394.5		91.6	36.5	15.5		91.6	0.18934	-0.03548		91.6	0.36822	-0.0081543
91.7	44	462.25		91.7	33	404.75		91.7	35.519	9.593		91.7	0.1794	-0.033113		91.7	0.35676	-0.011107
91.8	2.75	473.5		91.8	39.258	402.2		91.8	42.25	23.5		91.8	0.19532	-0.037618		91.8	0.32956	-0.0098787
91.9	7.75	491		91.9	46.644	378.07		91.9	47.5	25.5		91.9	0.18866	-0.035216		91.9	0.32304	-0.0032681
92	5	509		92	48.75	370.75		92	40	18.75		92	0.19889	-0.02627		92	0.35968	-0.012167
92.1	2.5182	436.94		92.1	39.5	402.5		92.1	36.5	15.5		92.1	0.2007	-0.021458		92.1	0.37371	-0.0097255
92.2	18.996	567.99		92.2	33	404.75		92.2	35.5	9.5		92.2	0.20399	-0.023664		92.2	0.35677	-0.011107
92.3	11.496	517.01		92.3	37.25	398.75		92.3	36.25	14.5		92.3	0.19599	-0.021994		92.3	0.315	-0.01349
92.4	7.75	491		92.4	36.5	390.75		92.4	29.5	19.25		92.4	0.2035	-0.025932		92.4	0.309	-0.0055381
92.5	5	509		92.5	34.75	351		92.5	36.5	21.5		92.5	0.19889	-0.02627		92.5	0.3203	-0.0075274
92.6	10.75	522		92.6	41	334		92.6	34.75	25.5		92.6	0.2007	-0.021458		92.6	0.3233	-0.009021
92.7	18.995	567.97		92.7	26.25	70		92.7	37.75	12.759		92.7	0.20399	-0.023664		92.7	0.28984	-0.01481
92.8	22.484	571.62		92.8	22.75	74.5		92.8	41	20.25		92.8	0.19625	-0.021311		92.8	0.315	-0.01349
92.9	17.513	440.96		92.9	23.75	64.25		92.9	34.25	22.5		92.9	0.17271	-0.040408		92.9	0.31859	-0.024184
93	16.418	464.93		93	20.25	61.5		93	36.521	21.51		93	0.18144	-0.035915		93	0.3203	-0.02944
93.1	29.75	466		93.1	24.75	63.5		93.1	35.31	25.811		93.1	0.19378	-0.036285		93.1	0.31106	-0.026396
93.2	38.25	426.5		93.2	27.75	57.5		93.2	36.75	32.75		93.2	0.19822	-0.031117		93.2	0.32612	-0.014269
93.3	38.5	431.25		93.3	27.25	57.75		93.3	36.5	37.25		93.3	0.19905	-0.036983		93.3	0.33537	-0.020394
93.4	20.288	434.75		93.4	33.499	67.25		93.4	30.75	33.25		93.4	0.19296	-0.042813		93.4	0.31859	-0.024184
93.5	24.751	452.99		93.5	35.857	65.216		93.5	43	24.75		93.5	0.18078	-0.039162		93.5	0.3203	-0.02944
93.6	29.75	466		93.6	25.526	64.244		93.6	41.5	29.25		93.6	0.17995	-0.042396		93.6	0.31106	-0.026396
93.7	37.933	426.49		93.7	27.75	57.5		93.7	36.75	32.75		93.7	0.19257	-0.033891		93.7	0.30267	-0.02307
93.8	1.75	449.25		93.8	27.25	57.75		93.8	44.75	17.5		93.8	0.19905	-0.036983		93.8	0.30952	-0.023721
93.9	2	475.5		93.9	28.756	74.991		93.9	47.25	17		93.9	0.19271	-0.042698		93.9	0.30387	-0.028461
94	5.5568	484.26		94	29.5	69.75		94	34.139	16.317		94	0.17709	-0.028996		94	0.29428	-0.024708
94.1	22.25	478		94.1	32.5	61.002		94.1	32.928	19.331		94.1	0.18698	-0.024923		94.1	0.31705	-0.018598
94.2	27.249	470.75		94.2	27.417	61.879		94.2	45.25	20.75		94.2	0.19198	-0.02438		94.2	0.32818	-0.020233
94.3	1.9786	449.53		94.3	33.497	73.781		94.3	23.796	29.644		94.3	0.20761	-0.022765		94.3	0.31585	-0.012009
94.4	2	475.5		94.4	28.75	75		94.4	47.231	17.016		94.4	0.21023	-0.029371		94.4	0.31191	-0.013274
94.5	5.5	484.5		94.5	29.5	69.75		94.5	32.251	32.995		94.5	0.21626	-0.027815		94.5	0.29428	-0.024707
94.6	17	466		94.6	32.5	61		94.6	33.75	27		94.6	0.18736	-0.023982		94.6	0.317	-0.018583
94.7	18.75	429		94.7	26.501	59.502		94.7	38	19		94.7	0.19217	-0.024169		94.7	0.31632	-0.020137
94.8	12.5	465.25		94.8	30.25	72.75		94.8	30.75	24.75		94.8	0.20761	-0.022765		94.8	0.31859	-0.025725
94.9	31.75	455.25		94.9	33.5	62.25		94.9	28	33.25		94.9	0.20267	-0.036414		94.9	0.315	-0.027699
95	21.5	455.5		95	32.75	73		95	32.25	33		95	0.20679	-0.03522		95	0.29904	-0.020551
95.1	17	466		95.1	34.75	64.75		95.1	33.75	27		95.1	0.19642	-0.032354		95.1	0.31037	-0.016248
95.2	16.574	415.72		95.2	29.75	53.25		95.2	38.014	19.313		95.2	0.20309	-0.035633		95.2	0.31157	-0.020098
95.3	12.5	465.25		95.3	29.25	62		95.3	44.997	19.501		95.3	0.20846	-0.035737		95.3	0.31857	-0.02572
95.4	9.5	445.5		95.4	33.49	62.246		95.4	31.847	22.193		95.4	0.20267	-0.036414		95.4	0.315	-0.027699
95.5	11.25	466.75		95.5	32.75	73		95.5	42.198	24.587		95.5	0.20679	-0.03522		95.5	0.29788	-0.025816
95.6	2.5	468		95.6	34.75	64.75		95.6	40.388	25.5		95.6	0.19642	-0.032354		95.6	0.29119	-0.020719
95.7	12.25	369.01		95.7	33.571	58.572		95.7	32.75	23.75		95.7	0.2086	-0.039792		95.7	0.2888	-0.017134
95.8	23.482	412.28		95.8	29.25	55.697		95.8	44.922	19.541		95.8	0.20811	-0.036959		95.8	0.28127	-0.014553
95.9	14.75	384.5		95.9	28	49.25		95.9	40.5	27		95.9	0.19609	-0.042044		95.9	0.29575	-0.015627
96	7.25	422		96	25.5	50.75		96	42.25	24.75		96	0.20679	-0.041147		96	0.31876	-0.0041668
96.1	9.75	400.75		96.1	31.25	62.25		96.1	46.721	14.022		96.1	0.20053	-0.036593		96.1	0.31859	-0.009633
96.2	12.247	369.02		96.2	36.75	63		96.2	32.658	23.836		96.2	0.19955	-0.034219		96.2	0.30626	-0.0067159
96.3	23.5	412.25		96.3	29.25	54		96.3	28.843	28.889		96.3	0.20251	-0.033603		96.3	0.3215	-0.012062
96.4	4.0392	461.97		96.4	28	49.25		96.4	33	29.5		96.4	0.19677	-0.02907		96.4	0.30216	-0.011906
96.5	-3.0245	448.28		96.5	25.5	50.75		96.5	41.117	44.053		96.5	0.21107	-0.043423		96.5	0.30061	-0.015736
96.6	1.75	464		96.6	22.75	56		96.6	44.067	32.669		96.6	0.19967	-0.035777		96.6	0.31859	-0.009633
96.7	3.0001	414.5		96.7	26	60.75		96.7	43.75	31.75		96.7	0.18821	-0.030963		96.7	0.30626	-0.0067159
96.8	1.7722	442.03		96.8	26.75	63		96.8	44	27.5		96.8	0.20251	-0.033603		96.8	0.3215	-0.012062
96.9	4	462.25		96.9	29.271	62.59		96.9	31.5	36.75		96.9	0.19642	-0.028567		96.9	0.31294	-0.034574
97	-3.5	449.5		97	20	51.75		97	40.25	36.753		97	0.19839	-0.025906		97	0.30062	-0.015737
97.1	1.75	464		97.1	22.75	56		97.1	48	36.75		97.1	0.19397	-0.033687		97.1	0.31479	-0.022058
97.2	6.5001	486.5		97.2	25.588	61.211		97.2	43.75	31.75		97.2	0.19526	-0.037869		97.2	0.30866	-0.01941
97.3	10.75	455.25		97.3	26.75	63.001		97.3	44	27.5		97.3	0.20926	-0.034076		97.3	0.30763	-0.014344
97.4	24.247	513.21		97.4	29	62.5		97.4	39	40		97.4	0.20465	-0.022228		97.4	0.32471	-0.013564
97.5	26.993	481.48		97.5	28	62.25		97.5	41.25	30.5		97.5	0.2035	-0.023465		97.5	0.30866	-0.012711
97.6	31.504	442.53		97.6	22.75	65.25		97.6	29.355	31.187		97.6	0.19395	-0.03366		97.6	0.31123	-0.0084408
97.7	36.25	463		97.7	19.75	67.75		97.7	41.25	44		97.7	0.19526	-0.037871		97.7	0.31893	-0.014964
97.8	18.203	413.42		97.8	24.25	62.75		97.8	46.485	32.494		97.8	0.20926	-0.034076		97.8	0.31003	-0.019819
97.9	16.83	414.52		97.9	26	60.75		97.9	24.5	22.5		97.9	0.19131	-0.027222		97.9	0.322	-0.015164
98	10.5	465		98	32.25	59		98	31	18.5		98	0.19724	-0.037021		98	0.32253	-0.022235
98.1	14.25	449.75		98.1	31.25	56.75		98.1	31.5	18.75		98.1	0.19329	-0.027854		98.1	0.31123	-0.008433
98.2	8.1454	459.77		98.2	29.25	60.25		98.2	31	13.75		98.2	0.18983	-0.023661		98.2	0.31893	-0.014964
98.3	6.7754	469.37		98.3	34.999	65.25		98.3	36	19.75		98.3	0.1928	-0.026008		98.3	0.31003	-0.019819
98.4	19.001	485.75		98.4	26.255	60.873		98.4	27.332	21.027		98.4	0.19131	-0.027222		98.4	0.3126	-0.029745
98.5	33.5	540.75		98.5	32.242	59.048		98.5	31	18.5		98.5	0.20419	-0.034764		98.5	0.32253	-0.022234
98.6	24.25	534.75		98.6	31.25	56.75		98.6	31.5	18.75		98.6	0.20992	-0.038238		98.6	0.31551	-0.021058
98.7	23.25	469.75		98.7	29.25	60.25		98.7	31	13.75		98.7	0.20778	-0.03957		98.7	0.32801	-0.024324
98.8	15.25	508		98.8	27.228	62.071		98.8	36	19.75		98.8	0.19559	-0.039705		98.8	0.34262	-0.012487
98.9	28.5	525.5		98.9	33.688	64.491		98.9	37	16		98.9	0.18555	-0.038014		98.9	0.33982	-0.012318
99	33.5	540.75		99	31.25	71.25		99	35.5	13.75		99	0.19329	-0.035263		99	0.34221	-0.013855
99.1	24.25	534.75		99.1	28	82.249		99.1	37.965	25.777		99.1	0.18802	-0.036541		99.1	0.34444	-0.013497
99.2	23.25	469.75		99.2	28	79.75		99.2	27.715	24.758		99.2	0.18473	-0.033017		99.2	0.33571	-0.015282
99.3	22.5	401.5		99.3	23.995	60.853		99.3	30.751	27.825		99.3	0.19559	-0.039705		99.3	0.34495	-0.0099378
99.4	17.75	420.75		99.4	28.361	63.874		99.4	29	36.499		99.4	0.18555	-0.038014		99.4	0.33982	-0.012317
99.5	13	410.25		99.5	31.25	71.25		99.5	24	33.75		99.5	0.19329	-0.035262		99.5	0.34221	-0.013855
99.6	6.9423	498.54		99.6	28	82.25		99.6	16	31.5		99.6	0.18819	-0.036365		99.6	0.34444	-0.013497
99.7	15.776	414.79		99.7	28	79.75		99.7	22	30.5		99.7	0.18177	-0.031329		99.7	0.33571	-0.015282
99.8	22.5	401.5		99.8	22.998	79.488		99.8	23.25	40.25		99.8	0.19033	-0.03094		99.8	0.31859	-0.0053532
99.9	17.75	420.75		99.9	23	74.25		99.9	28.862	36.552		99.9	0.17897	-0.02965		99.9	0.33644	-0.015561
100	13	410.25		100	21	62.667		100	24	33.75		100	0.19164	-0.025105		100	0.32304	-0.019189
100.1	8.5015	484.54		100.1	24.751	60.504		100.1	16	31.5		100.1	0.19329	-0.031147		100.1	0.33451	-0.017766
100.2	19.709	440.85		100.2	28.75	59.25		100.2	22	30.5		100.2	0.18176	-0.031328		100.2	0.33965	-0.0078544
100.3	17	431		100.3	21.278	59.41		100.3	23.251	40.248		100.3	0.20174	-0.015675		100.3	0.29908	-0.020248
100.4	19	408		100.4	30.323	61.557		100.4	25	38		100.4	0.21387	-0.023038		100.4	0.29685	-0.01376
100.5	14.5	465.25		100.5	23.674	61.562		100.5	32	39.5		100.5	0.21624	-0.025162		100.5	0.30318	-0.01215
100.6	15.75	427.25		100.6	25.75	60.5		100.6	38.25	38.5		100.6	0.20265	-0.023769		100.6	0.30188	-0.012403
100.7	19.25	413		100.7	29.5	61		100.7	29	37.75		100.7	0.20844	-0.016072		100.7	0.32492	-0.025995
100.8	17	440		100.8	28.75	63.75		100.8	28.5	36.25		100.8	0.20185	-0.015447		100.8	0.29926	-0.02032
100.9	19	408		100.9	31.071	61.458		100.9	31.108	39.349		100.9	0.20118	-0.02014		100.9	0.29685	-0.01376
101	14.5	465.25		101	25.03	57.514		101	31.004	33.748		101	0.20152	-0.019869		101	0.30318	-0.01215
101.1	15.75	427.25		101.1	25.75	60.5		101.1	37.25	37.75		101.1	0.20547	-0.018664		101.1	0.30147	-0.012201
101.2	25.25	439		101.2	29.5	61		101.2	35.5	33.25		101.2	0.20152	-0.021022		101.2	0.31229	-0.018106
101.3	17	440		101.3	28.75	63.75		101.3	29.665	36.379		101.3	0.19839	-0.024919		101.3	0.3155	-0.026361
101.4	19	392.5		101.4	29.32	48.157		101.4	31	39.75		101.4	0.20234	-0.027665		101.4	0.30559	-0.020231
101.5	20.5	415.5		101.5	36.633	61.573		101.5	31	33.75		101.5	0.19691	-0.030083		101.5	0.30139	-0.013816
101.6	10	434.25		101.6	32.142	56.966		101.6	37.25	37.75		101.6	0.20545	-0.018722		101.6	0.29411	-0.0071965
101.7	14.75	447		101.7	39.485	57.008		101.7	34	32.5		101.7	0.19477	-0.037836		101.7	0.31157	-0.011367
101.8	20	459.25		101.8	35.694	52.095		101.8	29.25	26.251		101.8	0.19578	-0.02843		101.8	0.30815	-0.020372
101.9	17.5	435.75		101.9	19.251	68.498		101.9	34.809	17.737		101.9	0.20234	-0.027665		101.9	0.31005	-0.018446
102	20.567	391.08		102	15.5	57.75		102	34.5	31.25		102	0.19691	-0.030083		102	0.32338	-0.026917
102.1	22.981	414.04		102.1	16.25	53.5		102.1	36.5	40		102.1	0.19987	-0.031443		102.1	0.35112	-0.020298
102.2	17.75	421.5		102.2	16.25	52		102.2	33.722	32.114		102.2	0.21074	-0.034344		102.2	0.34598	-0.023192
102.3	19.251	461.25		102.3	17.11	42.479		102.3	19.753	24.75		102.3	0.2114	-0.034061		102.3	0.32595	-0.013217
102.4	21.253	494.25		102.4	18.75	42.75		102.4	21.5	28.25		102.4	0.19615	-0.030624		102.4	0.32583	-0.0088616
102.5	20.433	391.19		102.5	21.754	37.829		102.5	29.25	24		102.5	0.19148	-0.031514		102.5	0.32338	-0.026916
102.6	15.25	488		102.6	17.625	51.499		102.6	32.945	18.835		102.6	0.20761	-0.028034		102.6	0.34427	-0.01943
102.7	16.891	427.33		102.7	16.25	52		102.7	25	20		102.7	0.21074	-0.034344		102.7	0.34592	-0.02319
102.8	19.25	461.25		102.8	17	42.25		102.8	19.75	24.75		102.8	0.2114	-0.034061		102.8	0.30181	-0.016676
102.9	21.75	502		102.9	18.75	42.75		102.9	21.5	28.25		102.9	0.19625	-0.035964		102.9	0.29531	-0.015193
103	9.0905	502.27		103	36.5	57.25		103	29.25	24		103	0.19162	-0.039541		103	0.3001	-0.016385
103.1	6.75	465.5		103.1	24.5	41.501		103.1	33.5	20.501		103.1	0.17184	-0.036474		103.1	0.28487	-0.011894
103.2	7.5	452.5		103.2	31.497	44.903		103.2	38.584	17.61		103.2	0.18572	-0.018598		103.2	0.29194	-0.021597
103.3	7.75	432.5		103.3	32	46		103.3	37.75	10		103.3	0.1951	-0.031932		103.3	0.29668	-0.020254
103.4	8.4317	423.15		103.4	23	71.5		103.4	34.25	21.25		103.4	0.19625	-0.035964		103.4	0.29395	-0.0096667
103.5	6.25	422.5		103.5	25.25	71.5		103.5	35.75	15.25		103.5	0.0050084	-0.038272		103.5	0.29997	-0.016299
103.6	6.75	465.5		103.6	30	68		103.6	27	12.5		103.6	-0.026672	-0.035507		103.6	0.28024	-0.010886
103.7	7.4998	452.5		103.7	29.5	73.25		103.7	36	31		103.7	-0.032105	-0.039078		103.7	0.28778	-0.019973
103.8	6.5151	479.96		103.8	31.5	64		103.8	33.211	19.421		103.8	-0.026507	-0.032884		103.8	0.29668	-0.020254
103.9	6.5	421		103.9	31.25	58.5		103.9	14.75	13		103.9	-0.029635	-0.029701		103.9	0.32236	-0.031809
104	3.5	398		104	25.25	71.499		104	14.255	24.248		104	-0.033752	-0.03534		104	0.29572	-0.01313
104.1	-2.2062e-12	411		104.1	28.5	53.75		104.1	23.951	15.673		104.1	-0.030129	-0.029502		104.1	0.28765	-0.01256
104.2	5.1208	465.59		104.2	29.5	73.25		104.2	21.5	17.25		104.2	-0.032105	-0.039078		104.2	0.27682	-0.0049971
104.3	5.9971	499.56		104.3	31.5	64		104.3	20.25	11.5		104.3	-0.026507	-0.032884		104.3	0.29907	-0.0098076
104.4	5.75	471.25		104.4	31.25	58.5		104.4	14.75	13		104.4	-0.029635	-0.029701		104.4	0.31517	-0.013673
104.5	3	463.75		104.5	20.541	63.842		104.5	36.75	24.25		104.5	-0.027824	-0.025547		104.5	0.33211	-0.016914
104.6	-1	435.25		104.6	19	59.75		104.6	33.75	21		104.6	-0.02621	-0.030103		104.6	0.33657	-0.014486
104.7	-9.4977	391.76		104.7	21.286	62.444		104.7	37	20.75		104.7	-0.028353	-0.032505		104.7	0.32578	-0.016299
104.8	13.5	449.5		104.8	24.75	59		104.8	21.5	35.25		104.8	-0.034081	-0.02972		104.8	0.31568	-0.021413
104.9	13.75	384.75		104.9	21	65.5		104.9	26.557	28.516		104.9	-0.03027	-0.021381		104.9	0.31517	-0.013673
105	4	309		105	20.25	64		105	36.75	24.25		105	-0.027824	-0.025547		105	0.33211	-0.016914
105.1	27.492	487.87		105.1	19	59.75		105.1	33.75	21		105.1	-0.026178	-0.030108		105.1	0.33657	-0.014486
105.2	11.412	352.89		105.2	20.25	63.25		105.2	37	20.75		105.2	-0.024696	-0.033505		105.2	0.32578	-0.016299
105.3	13.5	260.91		105.3	19.75	54.75		105.3	42.75	15.25		105.3	-0.031282	-0.026129		105.3	0.32483	-0.011707
105.4	13.75	384.75		105.4	20.5	52		105.4	40.5	16.75		105.4	-0.025519	-0.04563		105.4	0.30391	-0.023423
105.5	4	309		105.5	25.25	44.25		105.5	38	23.25		105.5	-0.033546	-0.040081		105.5	0.32766	-0.013692
105.6	20.814	299.6		105.6	32.5	48		105.6	34.75	28.75		105.6	-0.033093	-0.041972		105.6	0.30917	-0.007262
105.7	38	368.75		105.7	34.75	53.25		105.7	26.75	26.75		105.7	-0.022556	-0.035959		105.7	0.31517	-0.0057983
105.8	27.75	371.25		105.8	30.997	60.501		105.8	33.75	26.5		105.8	-0.024861	-0.044359		105.8	0.32611	-0.010329
105.9	25.75	401.5		105.9	22.86	53.325		105.9	34.476	31.131		105.9	-0.028154	-0.042976		105.9	0.33605	-0.015649
106	23.977	370.98		106	25.253	44.259		106	38	23.25		106	-0.024202	-0.029752		106	0.30916	-0.011388
106.1	15.5	450.25		106.1	30.25	58.75		106.1	34.75	28.75		106.1	-0.02305	-0.036254		106.1	0.31397	-0.012391
106.2	38	368.75		106.2	31.751	52.25		106.2	26.75	26.75		106.2	-0.022556	-0.035959		106.2	0.32934	-0.010535
106.3	21.75	421.25		106.3	26.75	51		106.3	33.75	26.5		106.3	-0.034302	-0.029296		106.3	0.28814	-0.0052795
106.4	9.573	377.36		106.4	29.75	47.5		106.4	25.5	28.25		106.4	-0.028207	-0.042881		106.4	0.31517	-0.010249
106.5	17.207	439.03		106.5	31.75	42.251		106.5	24.75	26.5		106.5	-0.027347	-0.043177		106.5	0.31186	-0.012602
106.6	15.5	450.25		106.6	30.25	58.75		106.6	21.882	23.395		106.6	-0.03112	-0.039313		106.6	0.31403	-0.01248
106.7	20.75	440.5		106.7	31.75	52.25		106.7	24.5	39.5		106.7	-0.031776	-0.034985		106.7	0.33331	-0.011862
106.8	21.75	421.25		106.8	26.75	51		106.8	29.5	34.75		106.8	-0.028154	-0.040342		106.8	0.3114	-0.01204
106.9	10.25	381.5		106.9	29.745	47.516		106.9	36.25	27.25		106.9	-0.027166	-0.035801		106.9	0.32064	-0.019706
107	5.25	373.5		107	31.75	42.25		107	37.497	25.25		107	-0.027495	-0.03726		107	0.33417	-0.021851
107.1	14	396		107.1	34.5	47.5		107.1	41.75	23.75		107.1	-0.032764	-0.040184		107.1	0.32236	-0.025133
107.2	-6.75	369.25		107.2	42.218	71.186		107.2	20	18.25		107.2	-0.031776	-0.034985		107.2	0.33794	-0.031528
107.3	4.0008	363		107.3	38	67.25		107.3	31.75	26.75		107.3	-0.028152	-0.040342		107.3	0.33451	-0.017424
107.4	10.25	381.5		107.4	26.5	58.5		107.4	35.98	27.155		107.4	-0.026507	-0.038152		107.4	0.32612	-0.01735
107.5	6.5557	401.36		107.5	26.75	65		107.5	24.25	28.25		107.5	-0.02519	-0.039068		107.5	0.33211	-0.020338
107.6	-4.9673	370.79		107.6	32.25	62		107.6	41.75	23.75		107.6	-0.024696	-0.034328		107.6	0.34531	-0.00040967
107.7	1	346.75		107.7	31.5	58.75		107.7	31.486	21.895		107.7	-0.024086	-0.034888		107.7	0.34187	-0.013659
107.8	2	335.25		107.8	31.5	56.5		107.8	31.75	26.75		107.8	-0.026507	-0.040457		107.8	0.34667	-0.022383
107.9	14.247	414.74		107.9	27.5	59.5		107.9	41.25	23		107.9	-0.026507	-0.038152		107.9	0.34667	-0.028033
108	6.75	405.5		108	33	56.75		108	32.5	17.25		108	-0.02519	-0.039068		108	0.3322	-0.020611
108.1	-4.9999	370.75		108.1	33.5	61.25		108.1	25.5	21.5		108.1	-0.031447	-0.042417		108.1	0.34221	-0.014539
108.2	8.7467	449.46		108.2	31.75	68.75		108.2	29.25	21		108.2	-0.023935	-0.03489		108.2	0.34187	-0.013659
108.3	11.541	428.17		108.3	31.221	57.614		108.3	30.75	27.75		108.3	-0.026062	-0.036362		108.3	0.34667	-0.022383
108.4	-2	323.25		108.4	27.5	59.5		108.4	41.25	23		108.4	-0.025849	-0.036387		108.4	0.34666	-0.028031
108.5	3	358.5		108.5	33	56.75		108.5	40.019	21.616		108.5	-0.025029	-0.044497		108.5	0.33044	-0.028578
108.6	-3.25	415.75		108.6	33.499	61.25		108.6	28.519	22.971		108.6	-0.031447	-0.042417		108.6	0.32219	-0.027518
108.7	5.5	458.75		108.7	18.618	68.75		108.7	31.757	20.576		108.7	-0.026249	-0.034644		108.7	0.33639	-0.026629
108.8	0.25	436.5		108.8	30.49	60.511		108.8	27	19.25		108.8	-0.034286	-0.033156		108.8	0.33588	-0.025566
108.9	6.75	435.5		108.9	26.979	68.458		108.9	33.851	28.536		108.9	-0.033916	-0.020676		108.9	0.35371	-0.025958
109	18	456		109	19.25	65.5		109	29.308	12.51		109	-0.033456	-0.024706		109	0.33041	-0.028605
109.1	5.75	459.75		109.1	17.25	60.25		109.1	29	13.75		109.1	-0.026183	-0.038826		109.1	0.32219	-0.027518
109.2	5.5	458.75		109.2	15.5	68.75		109.2	26.25	17.75		109.2	-0.026033	-0.034546		109.2	0.33639	-0.026629
109.3	0.25001	436.5		109.3	16.5	52		109.3	25.5	22.5		109.3	-0.028483	-0.037026		109.3	0.33588	-0.025566
109.4	5.0283	392.46		109.4	16.5	57.25		109.4	20.041	30.657		109.4	-0.027411	-0.033384		109.4	0.35386	-0.025968
109.5	16.5	416.25		109.5	23.25	66		109.5	23.108	33.225		109.5	-0.032801	-0.025255		109.5	0.36072	-0.019256
109.6	16.75	467.75		109.6	23.25	63.75		109.6	29	13.75		109.6	-0.033422	-0.027955		109.6	0.37217	-0.015267
109.7	21.138	421.26		109.7	20.986	57.246		109.7	26.25	17.75		109.7	-0.028614	-0.032461		109.7	0.36413	-0.011622
109.8	13.38	353.23		109.8	21.028	50.868		109.8	25.5	22.5		109.8	-0.028318	-0.029135		109.8	0.34953	-0.0087703
109.9	15.4	455.36		109.9	16.5	57.25		109.9	41	22.25		109.9	-0.030953	-0.034713		109.9	0.37508	-0.013928
110	11.75	410.5		110	23.322	64.116		110	39.5	23		110	-0.027001	-0.028569		110	0.3607	-0.019257
110.1	21.965	409.39		110.1	23.25	63.75		110.1	29.62	26.123		110.1	-0.027381	-0.036179		110.1	0.37217	-0.015267
110.2	21.071	478.68		110.2	21.09	57.207		110.2	36.204	27.049		110.2	-0.028318	-0.032757		110.2	0.3708	-0.01363
110.3	23.5	448.75		110.3	22.5	50.5		110.3	39.5	19.5		110.3	-0.027834	-0.033765		110.3	0.35574	-0.017539
110.4	15.75	457.5		110.4	17.75	47.25		110.4	41	22.25		110.4	-0.030953	-0.034713		110.4	0.35711	-0.02277
110.5	11.75	410.5		110.5	24	46.5		110.5	39.5	23		110.5	-0.027001	-0.028569		110.5	0.3554	-0.0034786
110.6	2.2602	444.98		110.6	26.5	64.25		110.6	33.75	31.243		110.6	-0.027824	-0.029499		110.6	0.35386	-0.008849
110.7	6.75	396.5		110.7	27.75	72		110.7	27.5	27.25		110.7	-0.025354	-0.02836		110.7	0.34447	-0.018456
110.8	5	384.25		110.8	29.75	69.25		110.8	31	27.75		110.8	-0.029796	-0.025762		110.8	0.34444	-0.014353
110.9	20.027	402.73		110.9	35	67.5		110.9	30.66	8.1203		110.9	-0.02684	-0.040347		110.9	0.35351	-0.0167
111	14.75	394		111	32.5	77.5		111	30.916	18.037		111	-0.024037	-0.034665		111	0.34334	-0.0083038
111.1	10.75	400.75		111.1	26.501	64.25		111.1	37	17.75		111.1	-0.02259	-0.028208		111.1	0.32081	-0.018176
111.2	23.5	423.75		111.2	27.75	72		111.2	30.25	14.5		111.2	-0.025355	-0.035763		111.2	0.34444	-0.018461
111.3	5	384.25		111.3	29.75	69.25		111.3	35.25	22.75		111.3	-0.030294	-0.031137		111.3	0.34444	-0.014353
111.4	18.75	384.75		111.4	34.832	67.208		111.4	27	23.25		111.4	-0.036543	-0.026093		111.4	0.35351	-0.0167
111.5	14.75	394		111.5	32.387	77.315		111.5	27	19.75		111.5	-0.023708	-0.034726		111.5	0.36077	-0.0088238
111.6	10.75	400.75		111.6	35.5	62.5		111.6	37	17.75		111.6	-0.022556	-0.028221		111.6	0.35638	-0.015309
111.7	11.25	411.25		111.7	33.593	61.87		111.7	55.238	32.491		111.7	-0.025369	-0.035721		111.7	0.38621	-0.021899
111.8	9.0046	395.27		111.8	33.748	61.501		111.8	52	25.25		111.8	-0.021897	-0.031889		111.8	0.29712	0.000574
111.9	21.243	402.34		111.9	26.25	52.25		111.9	43.249	22.5		111.9	-0.022721	-0.027222		111.9	0.35457	-0.012167
112	13.769	425.5		112	24.25	64		112	42.005	17.512		112	-0.027495	-0.023924		112	0.40007	-0.022011
112.1	5.0085	437.67		112.1	30	59.75		112.1	50.748	35.247		112.1	-0.029797	-0.026234		112.1	0.36173	-0.019329
112.2	17.498	386.01		112.2	20.25	60.75		112.2	55.25	32.5		112.2	-0.027166	-0.030368		112.2	0.35146	-0.0085106
112.3	10.25	408		112.3	19.25	55.25		112.3	52	25.25		112.3	-0.021897	-0.031889		112.3	0.37856	-0.025754
112.4	2.25	400.5		112.4	19.5	60		112.4	43.25	22.5		112.4	-0.022899	-0.027435		112.4	0.38163	-0.017176
112.5	4.75	456.5		112.5	20.75	64.5		112.5	42	17.5		112.5	-0.030257	-0.029725		112.5	0.35815	-0.0096407
112.6	11.473	375.98		112.6	16.477	55.342		112.6	33	12.75		112.6	-0.032928	-0.043136		112.6	0.36173	-0.019329
112.7	17.5	386		112.7	20.268	60.733		112.7	33.961	28.222		112.7	-0.029472	-0.040083		112.7	0.34069	-0.010321
112.8	10.25	408		112.8	19.425	55.263		112.8	28.5	24		112.8	-0.031953	-0.034		112.8	0.34057	-0.017964
112.9	1.6835	399.31		112.9	19.5	60		112.9	26	36.75		112.9	-0.033916	-0.040597		112.9	0.3304	-0.014055
113	2.25	397.25		113	20.75	64.5		113	28	33.5		113	-0.035233	-0.040176		113	0.30507	-0.012966
113.1	6.25	376		113.1	16.5	55.5		113.1	32	33		113.1	-0.032928	-0.043136		113.1	0.3102	-0.014866
113.2	1	374.5		113.2	18.75	63.5		113.2	34	28.25		113.2	-0.029471	-0.040085		113.2	0.29959	-0.0107
113.3	-0.57613	339.63		113.3	24	65.25		113.3	28.5	24		113.3	-0.032105	-0.034961		113.3	0.31037	-0.007175
113.4	-2.9853	389.44		113.4	23.75	65		113.4	26.5	31		113.4	-0.031117	-0.037171		113.4	0.33413	-0.010104
113.5	2.25	397.25		113.5	25.275	62.994		113.5	31	26		113.5	-0.027297	-0.042407		113.5	0.30533	-0.012869
113.6	6.25	376		113.6	25.204	57.352		113.6	27	24.25		113.6	-0.027989	-0.020597		113.6	0.3102	-0.014866
113.7	1	374.5		113.7	23.466	57.047		113.7	36	22.25		113.7	-0.030126	-0.02983		113.7	0.29959	-0.0107
113.8	-0.99982	335		113.8	27.5	57.75		113.8	36.217	17.027		113.8	-0.02487	-0.029055		113.8	0.31037	-0.0071747
113.9	17	392.5		113.9	27.5	62.75		113.9	31	18.25		113.9	-0.029633	-0.032665		113.9	0.33434	-0.0098795
114	13.5	374.75		114	22.25	70		114	35.5	21.5		114	-0.027495	-0.043516		114	0.32835	-0.0043243
114.1	11.5	364.26		114.1	25.5	57.5		114.1	27.114	24.294		114.1	-0.025918	-0.031145		114.1	0.3429	-0.027938
114.2	16.75	420.5		114.2	23.5	57		114.2	35.987	22.294		114.2	-0.027166	-0.021807		114.2	0.36116	-0.034666
114.3	10	402		114.3	16.25	77		114.3	36.25	17		114.3	-0.027824	-0.023901		114.3	0.36395	-0.032814
114.4	0.75	375.5		114.4	18.5	74.25		114.4	31	18.25		114.4	-0.03194	-0.028058		114.4	0.36285	-0.026293
114.5	3.1537	380.16		114.5	22.75	72.25		114.5	35.484	21.494		114.5	-0.023544	-0.024366		114.5	0.36482	-0.02426
114.6	3.8469	385.48		114.6	22.5	75.5		114.6	25.867	23.605		114.6	-0.027331	-0.026734		114.6	0.35493	-0.014037
114.7	9.2499	348.25		114.7	23.5	78.5		114.7	33.498	30.748		114.7	-0.027327	-0.02213		114.7	0.3518	-0.011273
114.8	3.4911	355.43		114.8	16.25	77		114.8	32.75	29		114.8	-0.027839	-0.023926		114.8	0.36402	-0.032708
114.9	13	362.75		114.9	18.5	74.25		114.9	24.146	23.603		114.9	-0.033422	-0.037667		114.9	0.36237	-0.032284
115	9.0638	365.43		115	22.75	72.25		115	21.167	16.381		115	-0.032908	-0.035263		115	0.36772	-0.028308
115.1	3.7504	385.75		115.1	22.5	75.5		115.1	32.5	29.25		115.1	-0.02766	-0.036096		115.1	0.37474	-0.02743
115.2	-2.75	386		115.2	23.5	78.5		115.2	23.256	21.501		115.2	-0.023379	-0.039853		115.2	0.37438	-0.021748
115.3	0.75	336.5		115.3	29.221	78.38		115.3	33.999	23.501		115.3	-0.025849	-0.041327		115.3	0.36481	-0.017319
115.4	23	356.25		115.4	16.251	48.751		115.4	34.735	16.719		115.4	-0.022776	-0.039791		115.4	0.36978	-0.016298
115.5	23.25	347.5		115.5	20.347	62		115.5	35.75	16		115.5	-0.029717	-0.0388		115.5	0.34495	-0.010794
115.6	18.25	380.5		115.6	15.445	69.849		115.6	37.75	15.5		115.6	-0.02766	-0.036097		115.6	0.36872	-0.02514
115.7	20.5	382		115.7	13.683	76.732		115.7	32.75	14.5		115.7	-0.023379	-0.039853		115.7	0.37401	-0.02164
115.8	15.25	372.5		115.8	20.75	43.5		115.8	26.75	13.25		115.8	-0.025849	-0.041327		115.8	0.36481	-0.01732
115.9	-0.35937	386.62		115.9	16.25	48.75		115.9	24.779	20.239		115.9	-0.019428	-0.040459		115.9	0.33434	-0.0090235
116	4.4446	358.01		116	18.25	62		116	31.897	15.518		116	-0.024202	-0.044076		116	0.33862	-0.0094944
116.1	1.762	324.29		116.1	17.531	69.404		116.1	37.75	15.5		116.1	-0.028154	-0.042647		116.1	0.34444	-0.0066491
116.2	10.28	355.36		116.2	13.5	77.25		116.2	32.75	14.5		116.2	-0.023873	-0.037678		116.2	0.34513	-0.010463
116.3	8.5	347.25		116.3	22	70		116.3	26.75	13.25		116.3	-0.018969	-0.03755		116.3	0.34581	-0.016674
116.4	-1.9999	388.75		116.4	20.25	60.5		116.4	25.171	21.092		116.4	-0.023433	-0.034149		116.4	0.34924	-0.012411
116.5	-8.923e-07	360.5		116.5	22.5	53.75		116.5	28.25	21.5		116.5	-0.024861	-0.033164		116.5	0.34422	-0.019051
116.6	1.75	324.25		116.6	26	56.25		116.6	30.501	17.999		116.6	-0.031117	-0.029762		116.6	0.34119	-0.017378
116.7	-5.5	405.25		116.7	29.75	51.5		116.7	32.957	21.037		116.7	-0.033867	-0.028644		116.7	0.34513	-0.010463
116.8	0.75	382		116.8	31.5	54		116.8	36.75	12.25		116.8	-0.015312	-0.039924		116.8	0.34975	-0.012328
116.9	5.9994	384.99		116.9	38.011	59.02		116.9	27	15.5		116.9	-0.023379	-0.034255		116.9	0.34958	-0.012487
117	14.212	377.5		117	22.501	53.75		117	25.25	20.5		117	-0.024861	-0.033164		117	0.31773	-0.0037526
117.1	-6.2474	382.5		117.1	26	56.25		117.1	28.75	18.5		117.1	-0.024367	-0.042583		117.1	0.31982	-0.0024827
117.2	-5.5	405.25		117.2	29.75	51.5		117.2	29.75	23.75		117.2	-0.026507	-0.039305		117.2	0.32201	-0.0035387
117.3	0.75	382		117.3	31.5	54		117.3	32.354	18.878		117.3	-0.031611	-0.037795		117.3	0.33828	-0.013408
117.4	6	385		117.4	38.172	59.025		117.4	34.342	14.276		117.4	-0.033093	-0.038515		117.4	0.32578	-0.0044878
117.5	13.5	334.25		117.5	37	58		117.5	26.464	20.867		117.5	-0.032434	-0.039384		117.5	0.31773	-0.0037526
117.6	13.75	327.25		117.6	33.014	66.058		117.6	28.75	18.5		117.6	-0.032764	-0.037714		117.6	0.32955	-0.02769
117.7	11.5	321.75		117.7	25.75	60.75		117.7	36	21.5		117.7	-0.032928	-0.03655		117.7	0.33204	-0.02166
117.8	13.75	374		117.8	16.75	68.5		117.8	32.5	19		117.8	-0.032599	-0.037397		117.8	0.33485	-0.017959
117.9	19.25	368.25		117.9	18.25	65.5		117.9	40.5	13.25		117.9	-0.033093	-0.038515		117.9	0.34221	-0.018474
118	13.75	374.75		118	31.25	51		118	35.25	21.5		118	-0.032434	-0.039384		118	0.34273	-0.010468
118.1	13.75	327.25		118.1	30.5	58.25		118.1	32.25	11.5		118.1	-0.030057	-0.037535		118.1	0.32955	-0.02769
118.2	11.5	321.75		118.2	24.25	59.25		118.2	29	15.25		118.2	-0.032895	-0.03656		118.2	0.33252	-0.022088
118.3	13.75	374		118.3	29.5	54		118.3	28.609	19.094		118.3	-0.022064	-0.036323		118.3	0.31538	-0.010058
118.4	19.25	368.25		118.4	27.208	63.978		118.4	30.843	27.375		118.4	-0.027824	-0.035261		118.4	0.32064	-0.010119
118.5	13.749	374.75		118.5	31.245	51.011		118.5	35.248	21.505		118.5	-0.02766	-0.035767		118.5	0.31397	-0.0077687
118.6	2.0056	422.48		118.6	30.424	58.288		118.6	32.083	12.394		118.6	-0.025519	-0.037234		118.6	0.30489	-0.01381
118.7	5.25	430.25		118.7	24	64.749		118.7	29	15.25		118.7	-0.024861	-0.038926		118.7	0.30577	-0.016607
118.8	0.75	451.5		118.8	21.25	64.75		118.8	27.25	17.5		118.8	-0.022062	-0.036323		118.8	0.31294	-0.0090664
118.9	-1.5	421.5		118.9	19.5	62.75		118.9	23.25	29.75		118.9	-0.019922	-0.038943		118.9	0.32064	-0.010119
119	-7.7498	385.25		119	18.981	67.154		119	30.25	22.75		119	-0.023708	-0.042794		119	0.31397	-0.0077687
119.1	-4.0786	447.25		119.1	26.434	60.308		119.1	20.75	26.25		119.1	-0.029965	-0.028032		119.1	0.3049	-0.013804
119.2	5.25	430.25		119.2	24	64.75		119.2	31.75	21		119.2	-0.026672	-0.027768		119.2	0.30576	-0.016587
119.3	0.75008	451.5		119.3	21.231	64.788		119.3	33	18		119.3	-0.027495	-0.020302		119.3	0.30096	-0.01867
119.4	-1.5	421.5		119.4	19.5	62.75		119.4	33	19.5		119.4	-0.033527	-0.025527		119.4	0.31226	-0.01638
119.5	0.38228	430.87		119.5	18.5	67.25		119.5	34.5	16.5		119.5	-0.031117	-0.033549		119.5	0.34393	-0.015686
119.6	10.5	454		119.6	16.25	69.25		119.6	29	18.75		119.6	-0.029965	-0.028032		119.6	0.35488	-0.010119
119.7	17.5	420		119.7	18	61.25		119.7	29	19.25		119.7	-0.026672	-0.027768		119.7	0.35471	-0.0092513
119.8	15.75	448		119.8	20.25	66.75		119.8	29.743	18.296		119.8	-0.027495	-0.020302		119.8	0.31767	-0.0036754
119.9	19.5	440.5		119.9	26.5	66.5		119.9	23.547	20.469		119.9	-0.027811	-0.030095		119.9	0.33143	-0.0091044
120	15	445		120	26.5	63.5		120	26.043	18.018		120	-0.030953	-0.025493		120	0.34393	-0.015686
120.1	10.5	454		120.1	26	61		120.1	26.278	14.267		120.1	-0.034904	-0.026369		120.1	0.35488	-0.010119
120.2	17.5	420		120.2	28	56		120.2	29	19.246		120.2	-0.032434	-0.028353		120.2	0.35471	-0.0092513
120.3	15.75	448		120.3	24.25	59		120.3	24.75	18.75		120.3	-0.028812	-0.02696		120.3	0.35387	-0.0078527
120.4	19.5	440.5		120.4	22.276	69.569		120.4	23.25	20.5		120.4	-0.026013	-0.031766		120.4	0.32629	-0.0069196
120.5	16	461.5		120.5	21.593	71.496		120.5	24.75	18.25		120.5	-0.030949	-0.025505		120.5	0.30781	-0.0088781
120.6	5.5	464.25		120.6	26	61		120.6	24.75	11.75		120.6	-0.034904	-0.026369		120.6	0.29308	-0.0093882
120.7	5.7504	437.75		120.7	28	56		120.7	28	11.5		120.7	-0.032434	-0.028353		120.7	0.30387	-0.005521
120.8	-2.7229	414.24		120.8	19.045	63.732		120.8	36.25	12.75		120.8	-0.028812	-0.02696		120.8	0.33314	-0.0067142
120.9	-4.2713	385.88		120.9	19.25	54		120.9	37.344	6.454		120.9	-0.026016	-0.031669		120.9	0.32629	-0.0069196
121	3.5	385.75		121	22.25	48.75		121	25	27.5		121	-0.030623	-0.020248		121	0.30781	-0.0088781
121.1	2.4688	405.31		121.1	20.5	56.022		121.1	18.78	30.977		121.1	-0.025949	-0.037853		121.1	0.29308	-0.0093882
121.2	5.75	437.75		121.2	20.5	77.5		121.2	23.767	34.728		121.2	-0.029142	-0.044554		121.2	0.30387	-0.005521
121.3	-2.75	414.25		121.3	18.75	64		121.3	33.25	23		121.3	-0.026507	-0.040128		121.3	0.3334	-0.0065154
121.4	-11.5	371.5		121.4	19.25	54		121.4	24.687	24.076		121.4	-0.021239	-0.030618		121.4	0.34198	-0.0063338
121.5	-0.25	421.75		121.5	22.255	48.757		121.5	25	27.5		121.5	-0.028812	-0.032723		121.5	0.31688	-0.0019807
121.6	9	409.75		121.6	31.747	59.999		121.6	18.75	31		121.6	-0.028154	-0.030299		121.6	0.31688	0.0040111
121.7	6	392		121.7	28.691	56.517		121.7	23.75	34.75		121.7	-0.02518	-0.031445		121.7	0.33211	-0.00065053
121.8	2.469	381.99		121.8	21.5	61.25		121.8	25	13		121.8	-0.027001	-0.035319		121.8	0.33639	-0.0042028
121.9	-5.25	408.5		121.9	21.5	60.75		121.9	25.5	14		121.9	-0.021245	-0.030623		121.9	0.32629	0.00061287
122	-0.25	421.75		122	19.752	59.75		122	26	11.5		122	-0.028812	-0.032723		122	0.31688	-0.0019807
122.1	9	409.75		122.1	27.782	72.371		122.1	21.75	11		122.1	-0.028154	-0.030299		122.1	0.30644	-0.0092954
122.2	8.75	371.25		122.2	30	68.5		122.2	25.25	13		122.2	-0.025195	-0.031504		122.2	0.30798	-0.01026
122.3	12.75	358.25		122.3	28.25	61		122.3	22	17		122.3	-0.029217	-0.040108		122.3	0.29788	-0.0097238
122.4	16.75	367.25		122.4	22.253	58.754		122.4	25.467	14.025		122.4	-0.032424	-0.038993		122.4	0.31089	-0.010121
122.5	-0.5673	391.4		122.5	19.75	59.75		122.5	25.742	13.088		122.5	-0.028089	-0.041279		122.5	0.33074	-0.010484
122.6	22.706	415.25		122.6	19.25	69		122.6	23.346	16.744		122.6	-0.028894	-0.042678		122.6	0.30644	-0.0092961
122.7	8.75	371.25		122.7	17.5	66.5		122.7	21.75	27.25		122.7	-0.029815	-0.037577		122.7	0.31589	-0.014688
122.8	12.75	358.25		122.8	18.25	64.25		122.8	20	25		122.8	-0.027331	-0.029369		122.8	0.29788	-0.0097238
122.9	16.75	367.25		122.9	31.749	70.499		122.9	20.25	18		122.9	-0.024696	-0.027084		122.9	0.31089	-0.010121
123	2.2818e-08	408.75		123	25.253	64.733		123	24.25	22.25		123	-0.022556	-0.030856		123	0.32304	-0.0097734
123.1	8.25	414		123.1	31.449	61.531		123.1	25.5	24.5		123.1	-0.031776	-0.040747		123.1	0.30716	-0.010912
123.2	6.75	371.75		123.2	30.5	58		123.2	21.8	27.222		123.2	-0.031776	-0.035478		123.2	0.29257	-0.0096947
123.3	13.5	371.25		123.3	28.244	57.254		123.3	20	25		123.3	-0.024872	-0.036096		123.3	0.28589	-0.008543
123.4	8	385.75		123.4	28.743	56.753		123.4	22	25.75		123.4	-0.031282	-0.036665		123.4	0.29732	-0.017122
123.5	12.5	356.25		123.5	24.251	54.252		123.5	28	26.25		123.5	-0.032105	-0.041712		123.5	0.30695	-0.0119
123.6	12	349.5		123.6	26.002	50.253		123.6	29	10.75		123.6	-0.031425	-0.039594		123.6	0.29872	-0.017052
123.7	18.723	337		123.7	31.448	49.944		123.7	28.5	16		123.7	-0.024038	-0.032563		123.7	0.33601	-0.011388
123.8	13.5	371.25		123.8	27.96	55.217		123.8	31.25	19.5		123.8	-0.023874	-0.03883		123.8	0.35586	-0.0090673
123.9	8	385.75		123.9	28.75	56.75		123.9	26.754	22.46		123.9	-0.031282	-0.036666		123.9	0.28623	-0.012846
124	12.681	357.04		124	24.25	54.25		124	30	13.25		124	-0.021434	-0.033671		124	0.28812	-0.019141
124.1	13.25	390		124.1	26	50.25		124.1	29	10.75		124.1	-0.026982	-0.036548		124.1	0.29839	-0.017292
124.2	18.75	359.75		124.2	21.751	60.248		124.2	28.5	16		124.2	-0.026013	-0.035882		124.2	0.33674	-0.011417
124.3	25.749	335.5		124.3	25.25	56		124.3	31.25	19.5		124.3	-0.030623	-0.038194		124.3	0.35711	-0.0090777
124.4	26.812	373.69		124.4	27.25	60.5		124.4	26.75	22.5		124.4	-0.031281	-0.037324		124.4	0.3607	-0.006065
124.5	18.5	382.5		124.5	28.75	67.25		124.5	21.5	26.75		124.5	-0.020909	-0.033276		124.5	0.35163	-0.010576
124.6	13.25	390		124.6	18.653	56.16		124.6	25.504	33.677		124.6	-0.026013	-0.035882		124.6	0.34444	-0.010758
124.7	18.75	359.75		124.7	22	67.25		124.7	23.75	16.25		124.7	-0.026013	-0.035882		124.7	0.35523	-0.010657
124.8	11	349.75		124.8	25.267	56.024		124.8	20	16.25		124.8	-0.03441	-0.026897		124.8	0.34016	-0.02364
124.9	11.5	363.25		124.9	27.25	60.5		124.9	17.5	11.75		124.9	-0.031117	-0.025317		124.9	0.33691	-0.015537
125	12.5	386.25		125	28.75	67.25		125	22.25	12		125	-0.031611	-0.024953		125	0.34889	-0.0059336
125.1	8.75	381.75		125.1	26	57		125.1	21.75	13.5		125.1	-0.029965	-0.024904		125.1	0.3452	-0.010425
125.2	10.25	358.75		125.2	22	67.25		125.2	22.755	12.517		125.2	-0.023735	-0.03175		125.2	0.35523	-0.010656
125.3	10.75	354.25		125.3	34	74.25		125.3	20.001	16.251		125.3	-0.027989	-0.031463		125.3	0.36755	-0.010835
125.4	11.5	363.25		125.4	28.25	67.25		125.4	17.5	11.75		125.4	-0.031117	-0.025317		125.4	0.35848	-0.011227
125.5	12.5	386.25		125.5	33.25	68		125.5	22.25	12		125.5	-0.031611	-0.024953		125.5	0.33636	-0.015148
125.6	8.7497	381.74		125.6	31.25	58.5		125.6	21.75	13.5		125.6	-0.029965	-0.024904		125.6	0.3132	-0.0077941
125.7	12.75	365.25		125.7	27.669	55.314		125.7	22.75	12.5		125.7	-0.023729	-0.031779		125.7	0.37694	-0.0084717
125.8	10.75	354.25		125.8	34	74.25		125.8	24.074	22.42		125.8	-0.028066	-0.031678		125.8	0.37012	-0.01615
125.9	10.75	341		125.9	28.25	67.25		125.9	22	24		125.9	-0.03655	-0.037943		125.9	0.35711	-0.021231
126	13.5	335.5		126	32.472	68.241		126	15.5	28		126	-0.037931	-0.038488		126	0.33571	-0.015625
126.1	7.5	350.75		126.1	31.25	58.5		126.1	12.75	21.75		126.1	-0.034431	-0.033712		126.1	0.3137	-0.019953
126.2	12.75	365.25		126.2	22.403	66.248		126.2	25.5	22.25		126.2	-0.033382	-0.034626		126.2	0.30644	-0.015972
126.3	0.50936	357.47		126.3	28.653	58.432		126.3	29.5	23.75		126.3	-0.032105	-0.043026		126.3	0.30883	-0.015626
126.4	1.7766e-08	348.75		126.4	25.75	82.75		126.4	30.682	23.008		126.4	-0.029212	-0.026626		126.4	0.31089	-0.013374
126.5	11.75	329.5		126.5	26.75	82.25		126.5	30.5	27		126.5	-0.036057	-0.024313		126.5	0.31654	-0.012742
126.6	21.745	349.26		126.6	29	78		126.6	20.08	22.323		126.6	-0.030129	-0.026209		126.6	0.33006	-0.013175
126.7	9.2723	378.37		126.7	16.75	79		126.7	29.5	25.25		126.7	-0.0298	-0.030019		126.7	0.3239	-0.0096621
126.8	0.52194	357.52		126.8	23.5	64		126.8	29.5	23.75		126.8	-0.031785	-0.032985		126.8	0.32407	-0.0048807
126.9	1.3475e-09	348.75		126.9	26	55.5		126.9	30.75	23		126.9	-0.027911	-0.027912		126.9	0.31089	-0.013374
127	12.25	363		127	25.5	49.75		127	30.5	27		127	-0.036057	-0.024313		127	0.31654	-0.012742
127.1	12.25	356		127.1	25.051	50.85		127.1	33	23		127.1	-0.030129	-0.026209		127.1	0.33006	-0.013175
127.2	9.5	341.5		127.2	25.579	71.738		127.2	29.5	25.249		127.2	-0.033093	-0.034728		127.2	0.3239	-0.0096621
127.3	13.75	338.5		127.3	27.5	53		127.3	36.5	21		127.3	-0.034739	-0.03593		127.3	0.32407	-0.0048807
127.4	7	318.75		127.4	23.011	53.258		127.4	35	20.25		127.4	-0.037374	-0.032782		127.4	0.32989	-0.0083696
127.5	12.25	363		127.5	24.5	54		127.5	31.249	33		127.5	-0.026772	-0.038115		127.5	0.31825	-0.0087531
127.6	12.25	356		127.6	25	50.5		127.6	30.429	26.535		127.6	-0.027824	-0.034767		127.6	0.35454	-0.0099241
127.7	9.5	341.5		127.7	27.5	53.25		127.7	29.75	24.251		127.7	-0.033093	-0.034728		127.7	0.34478	-0.0087274
127.8	13.75	338.5		127.8	27.5	53		127.8	32.75	18		127.8	-0.034738	-0.03593		127.8	0.34136	-0.014822
127.9	10.996	352.72		127.9	23	53.25		127.9	28.25	16.837		127.9	-0.026179	-0.032248		127.9	0.34119	-0.014125
128	9.6492	324.55		128	24.5	54		128	24.5	7.5001		128	-0.021897	-0.035512		128	0.37234	-0.023325
128.1	9.25	367.75		128.1	29.46	48.487		128.1	28.75	1.0055		128.1	-0.030768	-0.033912		128.1	0.41189	-0.024381
128.2	4.0724	346.69		128.2	30.25	49.75		128.2	27.7	31.563		128.2	-0.027331	-0.030851		128.2	0.34478	-0.0087274
128.3	10.75	328.75		128.3	33.125	70.312		128.3	29.5	15.25		128.3	-0.024202	-0.036667		128.3	0.34136	-0.014822
128.4	11.25	354.25		128.4	36.75	67		128.4	27.75	15.5		128.4	-0.03194	-0.035632		128.4	0.34119	-0.014125
128.5	11.81	347.99		128.5	34.249	62.251		128.5	21.75	15.75		128.5	-0.03194	-0.040242		128.5	0.31951	-0.021354
128.6	9.25	367.75		128.6	26.751	81.246		128.6	28.716	1.215		128.6	-0.033422	-0.040797		128.6	0.32009	-0.026661
128.7	6	364.25		128.7	24	77.25		128.7	38.25	8.75		128.7	-0.027001	-0.036801		128.7	0.30318	-0.015745
128.8	13.25	347.5		128.8	31.749	73.75		128.8	38.5	10.5		128.8	-0.029965	-0.040051		128.8	0.31328	-0.017821
128.9	17.5	356		128.9	17.5	61.25		128.9	44.75	10.5		128.9	-0.03194	-0.035632		128.9	0.36824	-0.0191
129	21	360		129	14.25	54.5		129	21.757	15.749		129	-0.030956	-0.038507		129	0.30952	-0.020981
129.1	11.75	371		129.1	19.5	61		129.1	27.5	9		129.1	-0.033422	-0.040797		129.1	0.29274	-0.02734
129.2	5	357		129.2	21.25	60.25		129.2	38.247	8.7493		129.2	-0.029596	-0.038409		129.2	0.28555	-0.017078
129.3	13.25	347.5		129.3	22.495	59.757		129.3	38.5	10.5		129.3	-0.028977	-0.043414		129.3	0.27596	-0.018461
129.4	17.5	356		129.4	20.24	59.88		129.4	44.75	10.5		129.4	-0.03194	-0.036622		129.4	0.271	-0.017087
129.5	21	360		129.5	14.267	54.503		129.5	37	14.5		129.5	-0.030952	-0.038501		129.5	0.32163	-0.020767
129.6	26.75	382.25		129.6	22.25	60.75		129.6	32.5	37.242		129.6	-0.029635	-0.043037		129.6	0.32293	-0.024267
129.7	20.5	400		129.7	21.75	66.25		129.7	31.5	33.75		129.7	-0.029306	-0.03845		129.7	0.32167	-0.024229
129.8	2.25	433.5		129.8	23.5	61.75		129.8	29.25	33.25		129.8	-0.032105	-0.044182		129.8	0.27596	-0.018461
129.9	11.5	472		129.9	24	58.002		129.9	24.5	26.5		129.9	-0.030129	-0.045308		129.9	0.271	-0.017087
130	12	440.75		130	24.196	57.048		130	23.5	20.5		130	-0.030322	-0.043153		130	0.3215	-0.020793
130.1	11.604	399.15		130.1	22.25	60.75		130.1	25.005	16.762		130.1	-0.027495	-0.03726		130.1	0.33092	-0.025218
130.2	4.2573	414.45		130.2	21.75	66.25		130.2	35.185	16.683		130.2	-0.029306	-0.03845		130.2	0.32167	-0.024229
130.3	2.1613	430.37		130.3	23.5	61.75		130.3	29.263	33.228		130.3	-0.030459	-0.032443		130.3	0.34225	-0.020349
130.4	8.928	440.59		130.4	23.75	50.5		130.4	45.009	17.178		130.4	-0.027405	-0.030594		130.4	0.30826	-0.014648
130.5	11.557	433.8		130.5	26.501	63.496		130.5	43.25	21.75		130.5	-0.028977	-0.038474		130.5	0.34273	-0.020738
130.6	11.75	399.48		130.6	27.176	50.193		130.6	38.5	23		130.6	-0.030793	-0.040011		130.6	0.33622	-0.018913
130.7	3.3563	356.19		130.7	26.75	58.75		130.7	42.25	24		130.7	-0.026178	-0.032413		130.7	0.32852	-0.018888
130.8	-0.20344	336.43		130.8	21	52.5		130.8	32.501	29.497		130.8	-0.030459	-0.032443		130.8	0.32047	-0.02192
130.9	-0.36503	329.51		130.9	21.5	53		130.9	29.506	27.496		130.9	-0.027331	-0.030192		130.9	0.31773	-0.017962
131	-7.5	378.75		131	27.075	54.143		131	30.525	30.732		131	-0.025519	-0.026697		131	0.31415	-0.019936
131.1	-4.75	362		131.1	27.25	50		131.1	38.5	23		131.1	-0.031282	-0.041605		131.1	0.32175	-0.016584
131.2	0.5	356.25		131.2	22	52.5		131.2	40.427	24.806		131.2	-0.02766	-0.041694		131.2	0.32852	-0.018888
131.3	4.2499	341.75		131.3	21.025	52.546		131.3	45.372	33.461		131.3	-0.024367	-0.042254		131.3	0.32047	-0.02192
131.4	6.7434	345.01		131.4	23	56.75		131.4	40.5	35.25		131.4	-0.022062	-0.040275		131.4	0.31773	-0.017962
131.5	-7.5	378.75		131.5	22.324	50.643		131.5	31.394	31.644		131.5	-0.022227	-0.03483		131.5	0.31414	-0.019935
131.6	-4.75	362		131.6	21.75	58		131.6	23.75	30.75		131.6	-0.022556	-0.037112		131.6	0.3451	-0.019362
131.7	3.6983	352.36		131.7	24.416	59.25		131.7	29.25	29.75		131.7	-0.028153	-0.032934		131.7	0.34649	-0.017236
131.8	11.975	350.72		131.8	26.75	67.5		131.8	45.495	33.501		131.8	-0.02182	-0.044141		131.8	0.35163	-0.016054
131.9	10.25	347.25		131.9	30.25	66.75		131.9	40.5	35.25		131.9	-0.02764	-0.047267		131.9	0.32047	-0.018324
132	9.8231	335.23		132	22.25	50.251		132	37.25	37.5		132	-0.028154	-0.0438		132	0.32407	-0.018747
132.1	5.5	325		132.1	21.75	58		132.1	33.75	39.25		132.1	-0.027495	-0.03512		132.1	0.34512	-0.019365
132.2	6.2512	349.25		132.2	23	59.25		132.2	20.75	40.75		132.2	-0.028642	-0.034714		132.2	0.34649	-0.017236
132.3	16.919	337.58		132.3	26.75	67.5		132.3	21.75	39		132.3	-0.023711	-0.041575		132.3	0.35163	-0.016054
132.4	10.323	346.64		132.4	21.003	60.252		132.4	45	19.5		132.4	-0.027609	-0.047023		132.4	0.32047	-0.018324
132.5	16.479	348.95		132.5	28.25	62		132.5	49.25	14.25		132.5	-0.028154	-0.0438		132.5	0.32407	-0.018747
132.6	12.75	347.5		132.6	27.75	61		132.6	45	11.25		132.6	-0.027495	-0.03512		132.6	0.3292	-0.013971
132.7	16.642	317.48		132.7	31.25	52		132.7	29	14.75		132.7	-0.028648	-0.03471		132.7	0.3102	-0.015551
132.8	20.5	328		132.8	36.747	56.75		132.8	35	19.5		132.8	-0.039185	-0.028374		132.8	0.31989	-0.017111
132.9	15.75	301.25		132.9	21	60.25		132.9	45	19.5		132.9	-0.035069	-0.034919		132.9	0.31482	-0.029057
133	11.445	278.2		133	28.25	62		133	49.25	14.25		133	-0.039185	-0.037265		133	0.32013	-0.030969
133.1	10.25	350.75		133.1	27.75	61		133.1	45	11.25		133.1	-0.028318	-0.032428		133.1	0.28202	-0.018828
133.2	13.955	271.65		133.2	31.103	52.072		133.2	41.5	11.25		133.2	-0.034575	-0.037423		133.2	0.28812	-0.015375
133.3	17.25	310.5		133.3	27.715	63.581		133.3	32.5	7.75		133.3	-0.039185	-0.028374		133.3	0.30524	-0.021367
133.4	20.25	320.5		133.4	33.249	66.493		133.4	13	-17.25		133.4	-0.032105	-0.026894		133.4	0.31482	-0.029057
133.5	11.5	303.75		133.5	31.533	60.193		133.5	6.75	-16.25		133.5	-0.028648	-0.027136		133.5	0.32013	-0.030969
133.6	20	299		133.6	24.014	63.761		133.6	3.75	-18.5		133.6	-0.029142	-0.031712		133.6	0.30612	-0.018527
133.7	16.5	294.75		133.7	19	58		133.7	31	-19.25		133.7	-0.025191	-0.031989		133.7	0.29874	-0.015438
133.8	14.5	322		133.8	23.25	69.5		133.8	22	-15.25		133.8	-0.032435	-0.031646		133.8	0.30662	-0.013082
133.9	24.25	329.5		133.9	24	74.75		133.9	13	-17.25		133.9	-0.033258	-0.031259		133.9	0.33639	-0.024231
134	9.334	300.91		134	25	77		134	6.75	-16.25		134	-0.03227	-0.029023		134	0.31174	-0.029526
134.1	2.5	300.5		134.1	31.75	74.75		134.1	23.136	20.511		134.1	-0.033752	-0.027767		134.1	0.35351	-0.021836
134.2	5.5	333		134.2	28.997	75.993		134.2	24.205	22.916		134.2	-0.031028	-0.030013		134.2	0.34067	-0.023505
134.3	3.5	341.25		134.3	23.25	69.5		134.3	27	19.75		134.3	-0.030623	-0.02848		134.3	0.32955	-0.020672
134.4	8.5	368.25		134.4	24	74.75		134.4	24.5	9.25		134.4	-0.029142	-0.021669		134.4	0.3114	-0.0206
134.5	12.5	359.75		134.5	25	77		134.5	28.25	13.75		134.5	-0.027331	-0.025911		134.5	0.32099	-0.022298
134.6	2.5	300.5		134.6	25.5	48.75		134.6	30.336	12.746		134.6	-0.033752	-0.027767		134.6	0.31705	-0.02459
134.7	5.5	333		134.7	28.5	51.25		134.7	24.251	23		134.7	-0.03194	-0.029705		134.7	0.34067	-0.023505
134.8	3.5	341.25		134.8	24.75	52.25		134.8	27	19.75		134.8	-0.030623	-0.02848		134.8	0.32955	-0.020672
134.9	8.5	368.25		134.9	21	64		134.9	32.75	33.499		134.9	-0.029139	-0.021674		134.9	0.3114	-0.0206
135	12.5	359.75		135	23.5	70		135	40.25	34.25		135	-0.027921	-0.026675		135	0.32099	-0.022298
135.1	14.131	383.25		135.1	25.406	49.268		135.1	40.75	43		135.1	-0.024367	-0.02332		135.1	0.31705	-0.02459
135.2	15.112	357.9		135.2	28.5	51.25		135.2	34.238	16.301		135.2	-0.020745	-0.023573		135.2	0.33896	-0.023214
135.3	0.52014	365.47		135.3	24.75	52.25		135.3	37	28.5		135.3	-0.020687	-0.028291		135.3	0.32031	-0.01547
135.4	-3.25	375.75		135.4	27.5	55.75		135.4	32.75	33.5		135.4	-0.023544	-0.035232		135.4	0.32258	-0.018928
135.5	5.4713	356.33		135.5	30.5	59.5		135.5	40.25	34.25		135.5	-0.029142	-0.028254		135.5	0.30518	-0.011161
135.6	1.75	342.5		135.6	31.75	54.25		135.6	18.5	15.25		135.6	-0.027495	-0.0394		135.6	0.29102	-0.011812
135.7	-1	354.25		135.7	28.467	52.843		135.7	20.5	17		135.7	-0.030953	-0.034054		135.7	0.28179	-0.019896
135.8	-3.75	348.25		135.8	25.25	61.5		135.8	20.25	8		135.8	-0.029142	-0.035992		135.8	0.27904	-0.025182
135.9	0.13865	329.62		135.9	25.75	60.499		135.9	29.5	11.5		135.9	-0.030129	-0.030984		135.9	0.29019	-0.024295
136	-3	326		136	30.497	59.503		136	18.383	11.804		136	-0.029378	-0.029384		136	0.28273	-0.019659
136.1	-12.5	346		136.1	31.75	54.25		136.1	18.716	15.275		136.1	-0.027495	-0.0394		136.1	0.2746	-0.015235
136.2	-11.5	336.25		136.2	28.5	52.75		136.2	20.683	17.141		136.2	-0.030953	-0.034054		136.2	0.27254	-0.015312
136.3	-3.75	348.25		136.3	34.18	60.607		136.3	30.5	24.5		136.3	-0.029622	-0.036143		136.3	0.26227	-0.014592
136.4	-2.9363e-15	329.5		136.4	37.6	58.565		136.4	29.5	11.5		136.4	-0.036056	-0.036166		136.4	0.24395	-0.015536
136.5	-3	326		136.5	26	64		136.5	23.25	11.25		136.5	-0.033596	-0.034019		136.5	0.2472	-0.011141
136.6	1.75	392		136.6	27.212	61.488		136.6	29.5	16.5		136.6	-0.027825	-0.031639		136.6	0.23214	-0.011456
136.7	-1	452.25		136.7	26.049	58.76		136.7	35.562	27.544		136.7	-0.031117	-0.026635		136.7	0.2725	-0.01531
136.8	-0.25	441.25		136.8	37.75	60.25		136.8	17.826	0.8908		136.8	-0.032434	-0.034445		136.8	0.26227	-0.014592
136.9	-11	377		136.9	38	58.5		136.9	17.318	3.6798		136.9	-0.038197	-0.031736		136.9	0.24395	-0.015536
137	-1.9997	372.75		137	31.75	62.75		137	33.469	21.956		137	-0.03441	-0.035623		137	0.2472	-0.011162
137.1	1.75	392		137.1	33.25	61		137.1	20.175	-11.89		137.1	-0.033916	-0.031213		137.1	0.2376	-0.01507
137.2	8.4707	357.12		137.2	29	67.25		137.2	15	-23		137.2	-0.031117	-0.026634		137.2	0.22546	-0.013214
137.3	2.9738	422.14		137.3	26.137	67.196		137.3	14.25	-28.25		137.3	-0.025849	-0.038692		137.3	0.23008	-0.017475
137.4	5.4987	368.01		137.4	24.978	59.287		137.4	13.999	-28.239		137.4	-0.026013	-0.040821		137.4	0.24327	-0.020281
137.5	4	359.25		137.5	25.25	64.75		137.5	15.75	-24		137.5	-0.026837	-0.043069		137.5	0.24566	-0.01771
137.6	9.75	353.25		137.6	29.001	61.75		137.6	19.75	-22.25		137.6	-0.031614	-0.039796		137.6	0.24429	-0.019497
137.7	8.75	350.75		137.7	30.25	54.5		137.7	26	-20.5		137.7	-0.02766	-0.036425		137.7	0.27254	-0.012059
137.8	13.75	358.25		137.8	32.75	55.25		137.8	25.25	-21.5		137.8	-0.025849	-0.038692		137.8	0.25302	-0.030208
137.9	5.5	368		137.9	33.25	54		137.9	21.249	-22.251		137.9	-0.026013	-0.040821		137.9	0.27528	-0.026802
138	4	359.25		138	34.999	50.002		138	15.752	-24		138	-0.038031	-0.029938		138	0.2912	-0.02552
138.1	6.255	269.62		138.1	34.75	53.5		138.1	19.75	-22.25		138.1	-0.040008	-0.030622		138.1	0.30387	-0.018189
138.2	8.7539	350.02		138.2	39.448	58.975		138.2	21.083	-22.735		138.2	-0.038361	-0.033865		138.2	0.33348	-0.022317
138.3	6.7523	342.76		138.3	32.75	55.25		138.3	25.003	-21.512		138.3	-0.038855	-0.031361		138.3	0.34547	-0.019561
138.4	3.75	321.5		138.4	33.25	54		138.4	16.948	-18.745		138.4	-0.039441	-0.029761		138.4	0.35814	-0.018222
138.5	-0.75	295		138.5	35	50		138.5	11.426	-14.873		138.5	-0.038032	-0.029937		138.5	0.2912	-0.02552
138.6	0.5	314.75		138.6	34.75	53.5		138.6	21	-25.75		138.6	-0.040008	-0.030622		138.6	0.30387	-0.018189
138.7	1.25	335.25		138.7	39.5	59		138.7	17.75	-24.25		138.7	-0.038348	-0.033855		138.7	0.33074	-0.015106
138.8	3.75	304.75		138.8	20.5	61.5		138.8	20	-21.75		138.8	-0.038785	-0.031298		138.8	0.32527	-0.01575
138.9	4.2906	301		138.9	20.5	69.5		138.9	14.5	-16.75		138.9	-0.036057	-0.034026		138.9	0.3304	-0.0097755
139	-3.7493	319		139	24.5	69		139	10.75	-14.25		139	-0.029142	-0.040108		139	0.33985	-0.017047
139.1	0.5	314.75		139.1	30.75	62.75		139.1	9.2522	-19.25		139.1	-0.028648	-0.03224		139.1	0.34855	-0.0065944
139.2	21.693	369.65		139.2	29.663	64.682		139.2	20.712	-16.436		139.2	-0.03309	-0.025015		139.2	0.3185	-0.016953
139.3	8.3986	327.26		139.3	20.5	61.5		139.3	28.011	-20.5		139.3	-0.034895	-0.020614		139.3	0.30934	-0.018476
139.4	6	311.75		139.4	20.5	69.5		139.4	23.25	-15.25		139.4	-0.034575	-0.027709		139.4	0.32892	-0.010076
139.5	8	345		139.5	24.5	69		139.5	25.004	-11.5		139.5	-0.031447	-0.024141		139.5	0.32955	-0.01331
139.6	18	340.5		139.6	18	64		139.6	28.25	-12.25		139.6	-0.027495	-0.029193		139.6	0.31958	-0.012787
139.7	21.75	369.75		139.7	17.75	67		139.7	24	-12		139.7	-0.026704	-0.031071		139.7	0.23573	-0.013077
139.8	21.495	241.62		139.8	17.75	70		139.8	25.25	-18.5		139.8	-0.034896	-0.020611		139.8	0.2371	-0.017282
139.9	19.75	227.25		139.9	16.75	73.25		139.9	23.25	-15.25		139.9	-0.02573	-0.033569		139.9	0.23556	-0.015462
140	14.25	217.5		140	16.25	71.25		140	25	-11.5		140	-0.028977	-0.032546		140	0.25028	-0.024025
140.1	23	213		140.1	20.749	69.248		140.1	28.25	-12.25		140.1	-0.028977	-0.025631		140.1	0.23744	-0.013711
140.2	20.025	249.92		140.2	17.769	66.995		140.2	24.855	-14.616		140.2	-0.029471	-0.03103		140.2	0.23573	-0.013077
140.3	21.5	241.5		140.3	26.14	61.857		140.3	25.25	-18.5		140.3	-0.021568	-0.027961		140.3	0.30353	-0.011318
140.4	19.75	227.25		140.4	16.75	73.25		140.4	24	-19		140.4	-0.025684	-0.0336		140.4	0.3008	-0.0075615
140.5	14.25	217.5		140.5	16.25	71.25		140.5	25.75	-21.75		140.5	-0.028977	-0.032546		140.5	0.29548	-0.0054479
140.6	11.25	277		140.6	20.75	69.25		140.6	32.5	-31.75		140.6	-0.029789	-0.037926		140.6	0.27836	-0.023936
140.7	2.75	335.25		140.7	20.75	66.25		140.7	27.655	-24.26		140.7	-0.030129	-0.034109		140.7	0.28846	-0.0078663
140.8	1.2542e-19	366.75		140.8	26.25	61.749		140.8	30.972	-22.522		140.8	-0.034245	-0.029049		140.8	0.30504	-0.011255
140.9	0.79303	390.05		140.9	26.25	73		140.9	19	-24.25		140.9	-0.033916	-0.026438		140.9	0.30098	-0.0076135
141	12.5	248.75		141	21	64.5		141	20.25	-22		141	-0.02801	-0.043934		141	0.29548	-0.0054474
141.1	11.25	277		141.1	29.25	55.75		141.1	14.75	-18		141.1	-0.0298	-0.038086		141.1	0.30421	-0.0077705
141.2	2.75	335.25		141.2	21.705	59.158		141.2	17.5	-20.5		141.2	-0.030129	-0.034113		141.2	0.28846	-0.0078663
141.3	2.5802e-09	366.75		141.3	33.637	49.252		141.3	15.003	-22.746		141.3	-0.022062	-0.036159		141.3	0.30507	-0.011254
141.4	2.6653e-13	395.25		141.4	37.165	58.293		141.4	16.251	-13.754		141.4	-0.033916	-0.026438		141.4	0.29546	-0.011556
141.5	0.5	371.75		141.5	40	60.75		141.5	26	-20		141.5	-0.035069	-0.02998		141.5	0.29514	-0.019461
141.6	20.25	326.25		141.6	35.25	58		141.6	14.75	-18		141.6	-0.035398	-0.028804		141.6	0.29702	-0.02199
141.7	26.25	332.5		141.7	30.25	68.75		141.7	17.5	-20.5		141.7	-0.03902	-0.030197		141.7	0.31513	-0.02663
141.8	22	333		141.8	25.75	64.75		141.8	19.25	-17.25		141.8	-0.033422	-0.032235		141.8	0.31003	-0.019477
141.9	17.703	300.81		141.9	26	63.75		141.9	23.75	-27.75		141.9	-0.029295	-0.031215		141.9	0.29514	-0.011244
142	4.7511	295.25		142	27	55.75		142	24.75	-22.5		142	-0.026178	-0.032907		142	0.32253	-0.0088815
142.1	5.5001	309.25		142.1	35.23	57.973		142.1	23.75	-19.75		142.1	-0.034524	-0.022716		142.1	0.31671	-0.0095012
142.2	-2.75	298.75		142.2	27.653	63.785		142.2	21.773	-12.301		142.2	-0.023873	-0.030269		142.2	0.29565	-0.01419
142.3	19.625	335.15		142.3	24.559	63.001		142.3	33.75	-32.25		142.3	-0.025355	-0.03066		142.3	0.29383	-0.01547
142.4	13	296.75		142.4	15.029	61.007		142.4	23.995	-5.1694		142.4	-0.023874	-0.031586		142.4	0.29447	-0.01872
142.5	4.75	295.25		142.5	19.263	67.23		142.5	30.25	-0.25041		142.5	-0.02552	-0.033119		142.5	0.31544	-0.015477
142.6	5.5	309.25		142.6	20.25	57		142.6	34.749	-0.75154		142.6	-0.023873	-0.028788		142.6	0.31671	-0.0095012
142.7	-3.4996	402.69		142.7	19.5	56.75		142.7	31.914	-9.9683		142.7	-0.028598	-0.029786		142.7	0.29565	-0.01419
142.8	19.244	400.74		142.8	18.75	55.5		142.8	25.25	-8		142.8	-0.025541	-0.030597		142.8	0.29291	-0.015368
142.9	17	384.25		142.9	17.25	49.752		142.9	24	-4.75		142.9	-0.023876	-0.031569		142.9	0.27237	-0.0017753
143	-10.5	405		143	17.762	58.817		143	30.25	-0.25		143	-0.025849	-0.033589		143	0.2819	-0.0091556
143.1	-1	428.25		143.1	20.999	52.506		143.1	34.75	-0.75		143.1	-0.028973	-0.024977		143.1	0.3006	-0.013694
143.2	-3.5	402.75		143.2	19.501	56.75		143.2	21.528	-15.736		143.2	-0.027497	-0.028371		143.2	0.28623	-0.015757
143.3	13.25	457		143.3	18.75	55.5		143.3	24.252	-24.493		143.3	-0.030285	-0.029037		143.3	0.28153	-0.0043649
143.4	13.25	368.25		143.4	17.25	49.75		143.4	31	-20		143.4	-0.030616	-0.030608		143.4	0.27235	-0.0018338
143.5	18.75	400.5		143.5	17.75	58.75		143.5	32.75	-21.25		143.5	-0.028096	-0.025305		143.5	0.26107	-0.011256
143.6	15.75	403.76		143.6	21	52.5		143.6	22.551	-24.547		143.6	-0.036386	-0.022808		143.6	0.252	-0.0082241
143.7	2.7691	441.3		143.7	22	55.5		143.7	22.168	-24.217		143.7	-0.039185	-0.02327		143.7	0.25097	-0.013973
143.8	12.751	428.79		143.8	24	48		143.8	24.249	-24.501		143.8	-0.034077	-0.027255		143.8	0.24755	-0.0085974
143.9	12.5	395.75		143.9	20.5	48.25		143.9	16.75	-25.75		143.9	-0.030623	-0.03062		143.9	0.24772	-0.015457
144	13.75	375.25		144	18.75	53		144	32.159	-21.387		144	-0.034054	-0.030898		144	0.24858	-0.015173
144.1	10.333	382.08		144.1	17.75	52.25		144.1	21.5	-23.5		144.1	-0.03637	-0.022825		144.1	0.252	-0.0082241
144.2	6.8336	389.58		144.2	15.25	60		144.2	18.75	-27		144.2	-0.039185	-0.02327		144.2	0.25097	-0.013973
144.3	12.75	428.75		144.3	15.75	58.75		144.3	21	-28.25		144.3	-0.034081	-0.02725		144.3	0.24755	-0.0085973
144.4	12.5	395.75		144.4	16.5	58.75		144.4	18.75	-27.75		144.4	-0.033587	-0.02712		144.4	0.28281	-0.019626
144.5	13.75	375.25		144.5	18.75	53		144.5	16.25	-23.5		144.5	-0.020909	-0.027184		144.5	0.28129	-0.022546
144.6	12.5	376.5		144.6	17.751	52.264		144.6	16.887	-24.192		144.6	-0.030788	-0.025505		144.6	0.26124	-0.019999
144.7	8.5	365.75		144.7	15.181	60.023		144.7	18.743	-26.996		144.7	-0.032599	-0.025378		144.7	0.28298	-0.017364
144.8	12.5	375.5		144.8	15.765	58.763		144.8	21	-28.25		144.8	-0.016161	-0.034112		144.8	0.30061	-0.01488
144.9	0.75	379.25		144.9	16.5	58.75		144.9	18.75	-27.75		144.9	-0.011204	-0.026223		144.9	0.28281	-0.019626
145	12.249	373		145	17.5	69		145	16.25	-23.5		145	-0.020908	-0.027188		145	0.28384	-0.023121
145.1	12.5	376.5		145.1	18.25	61.25		145.1	16.5	-24.25		145.1	-0.030643	-0.025627		145.1	0.26124	-0.019999
145.2	-0.24999	368.5		145.2	32.621	65.454		145.2	10.52	-22.193		145.2	-0.032586	-0.025387		145.2	0.32222	-0.012139
145.3	-2.749	372.75		145.3	32.25	58.5		145.3	14	-20.75		145.3	-0.02519	-0.036104		145.3	0.33725	-0.0078578
145.4	4.6573	395.24		145.4	28.047	55.705		145.4	12.25	-19.5		145.4	-0.028647	-0.03899		145.4	0.33828	-0.0069025
145.5	1.9998	385.5		145.5	27.708	63.683		145.5	13.5	-16.25		145.5	-0.034245	-0.031519		145.5	0.31197	-0.01164
145.6	8.7496	383.25		145.6	30.25	70.75		145.6	20.051	-10.369		145.6	-0.015312	-0.038607		145.6	0.31448	-0.015337
145.7	11	369.5		145.7	33.75	65.75		145.7	15.925	-4.6705		145.7	-0.016958	-0.036845		145.7	0.3227	-0.012146
145.8	7.25	321.25		145.8	32.25	58.5		145.8	14.25	-23.25		145.8	-0.02519	-0.036104		145.8	0.33757	-0.0078334
145.9	9.7248	362.62		145.9	28.472	55.079		145.9	13	-27.249		145.9	-0.028648	-0.03899		145.9	0.33847	-0.007475
146	0.25	398		146	20.5	65.5		146	10.904	-16.367		146	-0.022556	-0.03777		146	0.32561	-0.013548
146.1	6	385		146.1	17.25	57.75		146.1	4.75	-19.5		146.1	-0.026013	-0.036047		146.1	0.32168	-0.010019
146.2	11	369.5		146.2	23	53.5		146.2	5.75	-17.5		146.2	-0.028977	-0.035675		146.2	0.34119	-0.0053943
146.3	7.25	364.99		146.3	21	56.5		146.3	10	-14.75		146.3	-0.03194	-0.03876		146.3	0.34707	-0.0068691
146.4	18.25	366		146.4	19.285	64.373		146.4	9.25	-15.75		146.4	-0.036386	-0.036802		146.4	0.33511	-0.0090992
146.5	21.25	378		146.5	20.99	55.708		146.5	13.75	-19.75		146.5	-0.022556	-0.03777		146.5	0.32664	-0.0093974
146.6	3	364.75		146.6	19.194	55.157		146.6	20.75	-17.75		146.6	-0.026013	-0.036047		146.6	0.31208	-0.012088
146.7	13	398.75		146.7	20.5	52.75		146.7	20.25	-18		146.7	-0.028977	-0.035675		146.7	0.32793	-0.016548
146.8	7.25	367.25		146.8	22.25	61.249		146.8	26.25	-16.5		146.8	-0.03194	-0.03876		146.8	0.3306	-0.013994
146.9	8.5	350.5		146.9	26.429	70.687		146.9	31	-17.25		146.9	-0.036386	-0.036802		146.9	0.33331	-0.0070686
147	12.501	382.75		147	26.75	70.25		147	18.273	-18.49		147	-0.03308	-0.033999		147	0.32715	-0.0073219
147.1	15.25	414.5		147.1	19.624	55.099		147.1	28.506	-18.291		147.1	-0.022227	-0.0373		147.1	0.31208	-0.012088
147.2	10.5	391.75		147.2	20.502	52.752		147.2	20.25	-18		147.2	-0.027993	-0.031293		147.2	0.32629	-0.0010991
147.3	7	406		147.3	22.235	61.214		147.3	28.749	-19.749		147.3	-0.030953	-0.031749		147.3	0.33057	-0.014238
147.4	10.75	388.5		147.4	25.352	68.092		147.4	30.796	-17.307		147.4	-0.032928	-0.032434		147.4	0.32064	-0.017138
147.5	12.097	378.75		147.5	26.75	70.25		147.5	29	-15.5		147.5	-0.03714	-0.028893		147.5	0.3304	-0.015596
147.6	15.25	414.5		147.6	25.25	71		147.6	31.5	-18.5		147.6	-0.022232	-0.037298		147.6	0.30586	-0.010918
147.7	10.5	391.75		147.7	25.5	56.75		147.7	24.25	-17.25		147.7	-0.03467	-0.02749		147.7	0.31913	-0.008785
147.8	7.0006	405.98		147.8	19.25	54.25		147.8	28.749	-19.751		147.8	-0.032434	-0.02753		147.8	0.31756	-0.0066513
147.9	11.25	411.5		147.9	21.756	59.744		147.9	26.5	-29.25		147.9	-0.032928	-0.032434		147.9	0.32818	-0.013214
148	14.063	392.61		148	24.735	59.494		148	34	-28.25		148	-0.037209	-0.028842		148	0.30986	-0.020834
148.1	8.7527	382.75		148.1	20.5	55		148.1	26.805	-25.18		148.1	-0.034739	-0.034283		148.1	0.30952	-0.018927
148.2	12.5	380		148.2	26	51		148.2	14	-23.5		148.2	-0.035454	-0.02808		148.2	0.30301	-0.013678
148.3	7.5	386.25		148.3	28.5	52.25		148.3	21.25	-27.5		148.3	-0.032434	-0.02753		148.3	0.31191	-0.0065978
148.4	11.25	411.5		148.4	26.863	54.387		148.4	26.5	-29.25		148.4	-0.034245	-0.030202		148.4	0.3126	-0.0004846
148.5	15	400.75		148.5	19.25	57.5		148.5	12.757	-7.2566		148.5	-0.033587	-0.026626		148.5	0.31996	-0.0021964
148.6	9.25	384.5		148.6	20.5	55		148.6	13.5	-10.25		148.6	-0.01844	-0.035095		148.6	0.33226	-0.0063241
148.7	25.999	413.5		148.7	25.75	60.5		148.7	36.354	-22.927		148.7	-0.020251	-0.028218		148.7	0.33222	-0.0087196
148.8	27.5	394		148.8	25.5	61.25		148.8	13.501	-17		148.8	-0.026178	-0.032742		148.8	0.33174	-0.010797
148.9	23.5	398.75		148.9	24.75	69.75		148.9	23.426	-16.232		148.9	-0.019428	-0.044904		148.9	0.31255	-0.0005631
149	10.5	430.25		149	30.499	48.253		149	23.75	-22.75		149	-0.022885	-0.041369		149	0.31984	-0.0021886
149.1	10.824	394.41		149.1	22.513	58.273		149.1	25.731	-22.263		149.1	-0.01844	-0.035095		149.1	0.28247	-0.0016263
149.2	9.8063	417.31		149.2	20.75	57		149.2	27.996	-19.748		149.2	-0.030564	-0.029083		149.2	0.29591	-0.00086921
149.3	8	447.5		149.3	20.75	49.75		149.3	20	-17.25		149.3	-0.029635	-0.03711		149.3	0.30743	-0.0075177
149.4	22.5	411.5		149.4	28	48.5		149.4	21.75	-22.25		149.4	-0.03194	-0.037278		149.4	0.30781	-0.0081936
149.5	11.005	428.27		149.5	26.5	54		149.5	22.25	-23.5		149.5	-0.035563	-0.035049		149.5	0.33691	-0.016393
149.6	13.074	388.7		149.6	22.5	58.25		149.6	27.5	-24		149.6	-0.036715	-0.03431		149.6	0.31927	-0.014988
149.7	14.25	376.25		149.7	20.75	57		149.7	28	-19.75		149.7	-0.030953	-0.029115		149.7	0.32828	-0.014598
149.8	11.5	341.75		149.8	20.75	49.75		149.8	20	-17.25		149.8	-0.029049	-0.034973		149.8	0.30353	-0.01457
149.9	13	336.25		149.9	15.002	67.997		149.9	22.953	-16.839		149.9	-0.03194	-0.037278		149.9	0.31613	-0.012677
150	23.75	359.5		150	21.502	64.495		150	22.851	-22.177		150	-0.023379	-0.040841		150	0.29497	-0.0072503
150.1	24.5	370.75		150.1	22.75	60.75		150.1	29	-24.75		150.1	-0.036715	-0.03431		150.1	0.31927	-0.014988
150.2	3.75	362.5		150.2	19.5	63.25		150.2	32.25	-24.25		150.2	-0.030952	-0.031256		150.2	0.32972	-0.015205
150.3	11.501	341.75		150.3	23	70		150.3	25	-27		150.3	-0.028483	-0.03291		150.3	0.30353	-0.01457
150.4	13	336.25		150.4	19.5	72.25		150.4	23.25	-15.5		150.4	-0.033422	-0.036516		150.4	0.28248	-0.0072789
150.5	9.25	318.75		150.5	17.777	68.472		150.5	23.5	-29.571		150.5	-0.030952	-0.038665		150.5	0.29411	-0.0070635
150.6	24.424	370.5		150.6	20.326	64.871		150.6	28.995	-24.754		150.6	-0.030527	-0.042325		150.6	0.29907	-0.0029599
150.7	14.192	346.28		150.7	19.499	63.247		150.7	32.242	-24.26		150.7	-0.027331	-0.041717		150.7	0.31876	-0.0081044
150.8	23.5	346.75		150.8	22.552	68.725		150.8	25.002	-27		150.8	-0.029306	-0.039603		150.8	0.34421	-0.020154
150.9	20.75	367.5		150.9	19.524	72.1		150.9	33.25	-24.25		150.9	-0.03448	-0.037764		150.9	0.34239	-0.023967
151	12.745	362.19		151	20.937	54.772		151	32.5	-21.25		151	-0.030953	-0.042287		151	0.34855	-0.02611
151.1	6.7501	369.22		151.1	21.899	58.17		151.1	26.5	-24.5		151.1	-0.03194	-0.040571		151.1	0.35112	-0.027317
151.2	9.25	334.75		151.2	21.991	55.25		151.2	25.123	-26.606		151.2	-0.027331	-0.037436		151.2	0.33042	-0.011338
151.3	3.7686	427.66		151.3	29.75	58		151.3	29.25	-27		151.3	-0.023379	-0.036725		151.3	0.34428	-0.02016
151.4	12.635	446.57		151.4	22.5	53.25		151.4	33.25	-24.25		151.4	-0.029471	-0.037122		151.4	0.34239	-0.023963
151.5	12.25	471.75		151.5	21	54.5		151.5	32.5	-21.25		151.5	-0.030953	-0.042287		151.5	0.34855	-0.02611
151.6	3.7164	471.99		151.6	22	57.75		151.6	21.25	-16.75		151.6	-0.03194	-0.040571		151.6	0.35112	-0.027317
151.7	-3.2074	421.79		151.7	21.521	56.996		151.7	24.25	-12		151.7	-0.027331	-0.037436		151.7	0.34119	-0.022856
151.8	3.75	427.75		151.8	26.002	59.499		151.8	24.25	-14.25		151.8	-0.023532	-0.036637		151.8	0.35745	-0.017147
151.9	11	462.5		151.9	23.25	62		151.9	19.5	-26		151.9	-0.029471	-0.037122		151.9	0.34546	-0.019551
152	12.25	471.75		152	25.5	63.25		152	19	-18.75		152	-0.032381	-0.033795		152	0.34085	-0.0254
152.1	7.4993	286.03		152.1	30.736	57.009		152.1	21.248	-16.753		152.1	-0.038196	-0.031572		152.1	0.33366	-0.023527
152.2	10.25	320.25		152.2	21.5	57		152.2	17.75	-25.5		152.2	-0.040831	-0.025954		152.2	0.32373	-0.023859
152.3	13.5	357.25		152.3	26	59.5		152.3	19.75	-22.25		152.3	-0.037702	-0.028479		152.3	0.30076	-0.021821
152.4	13.5	385		152.4	23.25	62		152.4	18.75	-21.25		152.4	-0.02979	-0.029795		152.4	0.28823	-0.016226
152.5	11	440.75		152.5	25.318	64.567		152.5	20.75	-19.25		152.5	-0.03415	-0.033184		152.5	0.34085	-0.0254
152.6	14.5	458		152.6	24	65.75		152.6	19.25	-17.75		152.6	-0.035892	-0.02844		152.6	0.33337	-0.023394
152.7	10.25	320.26		152.7	26	62.5		152.7	17.75	-25.5		152.7	-0.033749	-0.030565		152.7	0.32372	-0.023856
152.8	13.5	357.25		152.8	25.25	49		152.8	19.75	-22.25		152.8	-0.032036	-0.035523		152.8	0.29702	-0.021134
152.9	13.5	385		152.9	29	63.5		152.9	18.75	-21.25		152.9	-0.035233	-0.032438		152.9	0.28709	-0.016159
153	16.25	338.5		153	24.5	70.5		153	20.75	-19.25		153	-0.034245	-0.033165		153	0.29017	-0.0079862
153.1	11.5	356.5		153.1	24	65.75		153.1	19.25	-17.75		153.1	-0.035892	-0.02844		153.1	0.30472	-0.010032
153.2	19.5	337.75		153.2	16.001	60.75		153.2	14.5	-11.75		153.2	-0.027989	-0.029323		153.2	0.30575	-0.0068511
153.3	12	435.75		153.3	16.5	65.75		153.3	17.75	-11		153.3	-0.025684	-0.03146		153.3	0.3239	-0.01942
153.4	16.5	361.75		153.4	23.996	51.764		153.4	19.749	-2.5012		153.4	-0.031282	-0.031233		153.4	0.30387	-0.017162
153.5	16.25	338.5		153.5	21.755	56.767		153.5	13.5	-22.25		153.5	-0.038196	-0.03256		153.5	0.31448	-0.011229
153.6	11.5	356.5		153.6	18.25	52.25		153.6	19	-22.25		153.6	-0.039184	-0.035618		153.6	0.30695	-0.006935
153.7	11.75	370.75		153.7	16	60.75		153.7	19.262	-15.494		153.7	-0.029537	-0.031647		153.7	0.29862	-0.0048793
153.8	7.75	328		153.8	16.5	65.75		153.8	26.5	-17		153.8	-0.025968	-0.031614		153.8	0.30417	-0.0049431
153.9	7.5	345.75		153.9	18	73.25		153.9	11.001	-15.249		153.9	-0.030129	-0.036088		153.9	0.30393	-0.01662
154	17.395	405.72		154	32	63.75		154	19.75	-12.5		154	-0.033093	-0.037197		154	0.30678	-0.011716
154.1	-8.2499	344		154.1	33	58.25		154.1	23	-17.5		154.1	-0.032941	-0.034577		154.1	0.31414	-0.0093215
154.2	-6.1718	364.28		154.2	30.75	52.5		154.2	21	-21		154.2	-0.033752	-0.037975		154.2	0.30267	-0.0086898
154.3	7.75	328		154.3	38.25	61.25		154.3	18.75	-19		154.3	-0.030788	-0.034231		154.3	0.30404	-0.0048481
154.4	7.5	345.75		154.4	29.25	57		154.4	19.25	-21		154.4	-0.030129	-0.036088		154.4	0.30507	-0.0073168
154.5	-1.6847	344.22		154.5	32	63.75		154.5	19.75	-12.5		154.5	-0.026179	-0.030438		154.5	0.30678	-0.011716
154.6	-5.75	359.75		154.6	33	58.25		154.6	23	-17.5		154.6	-0.028154	-0.033263		154.6	0.31414	-0.0093215
154.7	-5.75	360.25		154.7	30.75	52.5		154.7	21.102	-20.898		154.7	-0.029403	-0.027773		154.7	0.30267	-0.0086898
154.8	-4.2436	360.37		154.8	29.5	48.25		154.8	24.641	-17.854		154.8	-0.02701	-0.030869		154.8	0.28932	-0.012891
154.9	-2.4756	358.13		154.9	30	48.752		154.9	20.5	-14.5		154.9	-0.022062	-0.025292		154.9	0.29668	-0.015974
155	3.25	361.25		155	32.5	51.5		155	19.25	-16		155	-0.026179	-0.030437		155	0.31003	-0.015539
155.1	2.25	410.25		155.1	37.998	59.499		155.1	21.25	-16		155.1	-0.028154	-0.033263		155.1	0.31517	-0.016069
155.2	7.7277	402.93		155.2	41.5	75.499		155.2	23.75	-18.25		155.2	-0.029635	-0.030031		155.2	0.31722	-0.016212
155.3	-1.75	381.25		155.3	31.5	52.25		155.3	27.75	-17.25		155.3	-0.028154	-0.034744		155.3	0.30946	-0.012454
155.4	1	388.5		155.4	27	49.25		155.4	19.75	-30.5		155.4	-0.027001	-0.029392		155.4	0.30935	-0.018573
155.5	5	396		155.5	22.75	52		155.5	15.5	-33.25		155.5	-0.029492	-0.026077		155.5	0.31003	-0.015539
155.6	16.266	427.02		155.6	29	53		155.6	14.75	-29.25		155.6	-0.029142	-0.024303		155.6	0.31517	-0.01607
155.7	7.75	403		155.7	34	51		155.7	20	-20.5		155.7	-0.029142	-0.022493		155.7	0.31722	-0.016214
155.8	13.717	437.63		155.8	31.5	52.25		155.8	23.25	-29.75		155.8	-0.028155	-0.034741		155.8	0.30986	-0.012446
155.9	17.75	415		155.9	27	49.25		155.9	19.75	-30.5		155.9	-0.039618	-0.017449		155.9	0.30926	-0.018547
156	12.75	375.5		156	22.75	52		156	15.5	-33.25		156	-0.029471	-0.026091		156	0.2968	-0.01298
156.1	32.75	446.75		156.1	34.499	61.5		156.1	14.736	-29.242		156.1	-0.029142	-0.024303		156.1	0.30403	-0.013391
156.2	17.608	398.7		156.2	26.654	59.264		156.2	8	-21.75		156.2	-0.029142	-0.022492		156.2	0.28883	-0.019883
156.3	4.6155	389.12		156.3	29.235	59.005		156.3	11.5	-22.25		156.3	-0.033752	-0.017724		156.3	0.31151	-0.025552
156.4	-1.25	356.75		156.4	22.722	57.855		156.4	10.25	-24.5		156.4	-0.034245	-0.02197		156.4	0.30092	-0.026163
156.5	1	353.25		156.5	21.5	67		156.5	11.75	-23.75		156.5	-0.042642	-0.013809		156.5	0.29822	-0.019504
156.6	9.7509	350.26		156.6	20.514	70.241		156.6	2.252	-21.752		156.6	-0.040996	-0.017052		156.6	0.30416	-0.013104
156.7	-0.75	374.75		156.7	21.759	67.989		156.7	6.8773	-21.318		156.7	-0.035563	-0.024347		156.7	0.30678	-0.019078
156.8	-7.25	400		156.8	29.25	59		156.8	11.5	-22.25		156.8	-0.031447	-0.033197		156.8	0.29959	-0.0089948
156.9	-0.75	370		156.9	22.893	57.817		156.9	10.25	-24.5		156.9	-0.033422	-0.02993		156.9	0.29651	-0.010656
157	1	353.25		157	25.712	64.455		157	11.75	-23.75		157	-0.033422	-0.030918		157	0.29822	-0.019493
157.1	9.75	350.25		157.1	37.246	62.752		157.1	7.25	-26.75		157.1	-0.035892	-0.033379		157.1	0.2989	-0.016126
157.2	2.3989	315.42		157.2	32.179	59.125		157.2	6.5	-20.25		157.2	-0.035982	-0.036345		157.2	0.30664	-0.019067
157.3	1.4999	323.5		157.3	35	58		157.3	12	-14.5		157.3	-0.026886	-0.036936		157.3	0.27185	-0.013552
157.4	0.75	317.75		157.4	29.75	52.75		157.4	10.75	-12.25		157.4	-0.032391	-0.030171		157.4	0.25165	-0.01111
157.5	-1.7501	336.75		157.5	27.25	51		157.5	4.5229	-13.99		157.5	-0.026893	-0.024979		157.5	0.27843	-0.010009
157.6	-4.4999	347.25		157.6	37.215	62.758		157.6	18.5	-13		157.6	-0.024202	-0.024813		157.6	0.28623	-0.0094225
157.7	4	285.25		157.7	26.662	72.359		157.7	14.75	-12.75		157.7	-0.035682	-0.034308		157.7	0.28709	-0.017528
157.8	-10	315		157.8	35	58		157.8	13.25	-13.5		157.8	-0.032224	-0.026903		157.8	0.27613	-0.017104
157.9	0.74998	317.75		157.9	29.75	52.75		157.9	17.743	-16.995		157.9	-0.024374	-0.032041		157.9	0.27494	-0.019074
158	-1.75	336.75		158	27.25	51		158	12.384	-10.916		158	-0.025684	-0.030637		158	0.28176	-0.014382
158.1	-4.5	347.25		158.1	30.234	58.514		158.1	18.5	-13		158.1	-0.021403	-0.034394		158.1	0.29719	-0.012244
158.2	-12.25	309		158.2	25.25	66.25		158.2	14.983	-13.1		158.2	-0.018275	-0.033954		158.2	0.28414	-0.018
158.3	-10	315		158.3	22	65.5		158.3	13.25	-13.5		158.3	-0.023723	-0.036191		158.3	0.30969	-0.013803
158.4	-1.7181	318.28		158.4	22.25	63		158.4	21.497	-12.504		158.4	-0.029471	-0.02856		158.4	0.27895	-0.011411
158.5	-2.5459	329.43		158.5	34.499	64		158.5	23.138	-18.516		158.5	-0.026078	-0.032853		158.5	0.2835	-0.011628
158.6	0.25	340.75		158.6	18.006	51.503		158.6	15.5	-19.5		158.6	-0.023209	-0.035811		158.6	0.29719	-0.012244
158.7	3.3756e-16	333.5		158.7	16.53	53.295		158.7	18.25	-18		158.7	-0.018275	-0.033954		158.7	0.30815	-0.016263
158.8	3.25	375.5		158.8	22	65.5		158.8	22.25	-16		158.8	-0.023708	-0.036208		158.8	0.30969	-0.013803
158.9	8.9964	402.11		158.9	22.25	63		158.9	21.5	-12.5		158.9	-0.026672	-0.036659		158.9	0.26041	-0.012787
159	-2.5	329.75		159	17.75	59.25		159	27.25	-18.999		159	-0.02947	-0.030044		159	0.28225	-0.011896
159.1	0.25	340.75		159.1	18	51.5		159.1	22.75	-23.75		159.1	-0.029306	-0.031535		159.1	0.27416	-0.012798
159.2	-1.4458e-20	333.5		159.2	16.5	53.25		159.2	17	-21.75		159.2	-0.033093	-0.037197		159.2	0.2621	-0.0049959
159.3	3.25	375.5		159.3	27.486	62.982		159.3	15.75	-24.5		159.3	-0.029635	-0.033982		159.3	0.29873	-0.0080718
159.4	9	402.25		159.4	29	61.25		159.4	13.25	-21		159.4	-0.029635	-0.032336		159.4	0.29497	-0.0066098
159.5	2.2688	327.33		159.5	23.5	65		159.5	27	27.5		159.5	-0.029471	-0.030042		159.5	0.31277	-0.0063153
159.6	7	338.75		159.6	23.75	59.5		159.6	26.75	26.5		159.6	-0.029306	-0.031535		159.6	0.2775	-0.019939
159.7	10	363		159.7	25	63		159.7	18.176	30.096		159.7	-0.033091	-0.037195		159.7	0.2775	-0.012064
159.8	9.019	373.33		159.8	29.5	62.75		159.8	25.003	31.42		159.8	-0.027011	-0.034166		159.8	0.32799	-0.017991
159.9	22.7	372.66		159.9	27.75	60.5		159.9	34.954	32.835		159.9	-0.027001	-0.036965		159.9	0.32287	-0.023114
160	21.5	365		160	23.5	65		160	32.75	48.25		160	-0.027331	-0.037272		160	0.30952	-0.021837
160.1	7.0001	338.75		160.1	23.75	59.5		160.1	26.75	26.5		160.1	-0.031282	-0.032385		160.1	0.32732	-0.0080187
160.2	10	363		160.2	25	63		160.2	18	30.5		160.2	-0.031447	-0.027599		160.2	0.32623	-0.015125
160.3	10.25	375		160.3	20.25	61.75		160.3	15.25	34.5		160.3	-0.029635	-0.029866		160.3	0.32799	-0.017987
160.4	-9.25	344.5		160.4	23.5	73.5		160.4	25.153	50.327		160.4	-0.027001	-0.036965		160.4	0.34512	-0.015086
160.5	-7.75	351.75		160.5	26.75	71.25		160.5	14.5	-12.75		160.5	-0.027331	-0.037272		160.5	0.31466	-0.020125
160.6	-1.4749	356.88		160.6	25.75	53		160.6	10.75	-10.75		160.6	-0.031282	-0.032385		160.6	0.35101	-0.0079981
160.7	14.423	322.21		160.7	14.75	52.25		160.7	16.5	-8.5		160.7	-0.031447	-0.027599		160.7	0.32407	-0.020288
160.8	5.3757	348.07		160.8	19.601	59.507		160.8	29	-6.5		160.8	-0.029635	-0.029866		160.8	0.31876	-0.012726
160.9	6.5	337.25		160.9	14.25	45.5		160.9	27.75	-13.5		160.9	-0.025684	-0.030801		160.9	0.34513	-0.015086
161	8.75	329		161	26.75	71.25		161	27.75	-20.5		161	-0.022145	-0.027038		161	0.33578	-0.026149
161.1	15	334.5		161.1	28.25	67		161.1	25.5	-26.5		161.1	-0.020112	-0.040637		161.1	0.3389	-0.021048
161.2	10.75	353.75		161.2	23.5	56		161.2	16.3	-16.802		161.2	-0.025519	-0.026532		161.2	0.30917	-0.014623
161.3	5.7531	347.74		161.3	32.25	61		161.3	14.25	-24.25		161.3	-0.026178	-0.027309		161.3	0.30832	-0.013707
161.4	6.5	337.25		161.4	29.25	59		161.4	18	-23.5		161.4	-0.031117	-0.024329		161.4	0.28983	-0.017378
161.5	2.8276	314.85		161.5	26	47.75		161.5	20.5	-19.75		161.5	-0.03433	-0.028649		161.5	0.33553	-0.026216
161.6	2.2092	282.84		161.6	21.5	42		161.6	20	-15		161.6	-0.024696	-0.025931		161.6	0.33879	-0.021147
161.7	-4.25	292.75		161.7	18.25	44		161.7	22.75	-12.5		161.7	-0.025519	-0.026532		161.7	0.28264	-0.022695
161.8	7.0279	340.46		161.8	19.25	53.25		161.8	16.25	-15		161.8	-0.026178	-0.027309		161.8	0.30649	-0.015849
161.9	-0.039852	315.41		161.9	29.248	59		161.9	13.25	-13.25		161.9	-0.03206	-0.029293		161.9	0.29513	-0.022024
162	-6	293.75		162	26	47.75		162	20.5	-19.75		162	-0.031611	-0.030386		162	0.28144	-0.019103
162.1	2	360.55		162.1	21.5	42		162.1	20	-15		162.1	-0.030459	-0.027503		162.1	0.3223	-0.017774
162.2	-5.5	363.75		162.2	18.252	44.001		162.2	22.749	-12.5		162.2	-0.03145	-0.032527		162.2	0.28264	-0.022695
162.3	3	369.25		162.3	19.25	53.25		162.3	14.5	-12.5		162.3	-0.032105	-0.032657		162.3	0.30198	-0.021139
162.4	4.6286	339.71		162.4	21.25	60.5		162.4	18.31	-13.973		162.4	-0.032105	-0.029528		162.4	0.29514	-0.022029
162.5	-1.5	377.25		162.5	26.443	64.655		162.5	16.25	-12.75		162.5	-0.031611	-0.030386		162.5	0.30969	-0.018939
162.6	2	377.5		162.6	32.153	62.397		162.6	14.75	-13.25		162.6	-0.030459	-0.027503		162.6	0.30165	-0.014611
162.7	-5.5	363.75		162.7	18.413	60.97		162.7	10.75	-8.5		162.7	-0.031447	-0.032538		162.7	0.32267	-0.019333
162.8	-3	356.5		162.8	26.01	59.997		162.8	14.5	-12.5		162.8	-0.032764	-0.02372		162.8	0.33366	-0.014796
162.9	3.75	392.75		162.9	24	65.75		162.9	18.5	-14		162.9	-0.032105	-0.022778		162.9	0.32647	-0.024393
163	9.9708	327.92		163	21.75	54.5		163	13.025	-11.183		163	-0.027822	-0.031166		163	0.31003	-0.030262
163.1	14.5	340.25		163.1	25	52		163.1	22.5	15.25		163.1	-0.030618	-0.029633		163.1	0.31996	-0.03147
163.2	6	321.25		163.2	18.25	61		163.2	28	16.5		163.2	-0.031117	-0.028939		163.2	0.31174	-0.028156
163.3	6.3025	360.92		163.3	25.803	58.781		163.3	32	14.25		163.3	-0.033258	-0.031423		163.3	0.31226	-0.021002
163.4	1.25	398.5		163.4	23.733	57.619		163.4	21.75	23.5		163.4	-0.032105	-0.022778		163.4	0.31979	-0.02016
163.5	5.5	431.25		163.5	20	55.75		163.5	22.75	15		163.5	-0.02747	-0.028542		163.5	0.31003	-0.030261
163.6	1.5	409.25		163.6	25.061	52.421		163.6	22.501	15.251		163.6	-0.030623	-0.029468		163.6	0.31996	-0.03147
163.7	13.25	373		163.7	22.75	47		163.7	28	16.5		163.7	-0.033258	-0.033564		163.7	0.31174	-0.028156
163.8	7	361.25		163.8	23.25	43		163.8	32	14.25		163.8	-0.035398	-0.03967		163.8	0.33879	-0.023202
163.9	1.25	398.5		163.9	23.5	50.5		163.9	36.5	21.75		163.9	-0.035892	-0.041611		163.9	0.32494	-0.014941
164	2.1688	355.9		164	20	55.75		164	34	25.25		164	-0.034575	-0.028368		164	0.34358	-0.012752
164.1	2.25	358.25		164.1	21.25	64.25		164.1	17	31.5		164.1	-0.034081	-0.038939		164.1	0.31791	-0.017289
164.2	3	342.75		164.2	16.25	60.75		164.2	13.5	30.75		164.2	-0.03318	-0.03473		164.2	0.31825	-0.0060194
164.3	-0.75	376.75		164.3	16.75	67.5		164.3	12.25	26		164.3	-0.033587	-0.0314		164.3	0.3316	-0.015681
164.4	-5.75	293		164.4	33.25	59		164.4	19.5	25		164.4	-0.032764	-0.03541		164.4	0.32201	-0.014837
164.5	0.25	312.5		164.5	20.25	48.75		164.5	17.25	30.497		164.5	-0.031611	-0.033844		164.5	0.34358	-0.012752
164.6	2.25	358.25		164.6	21.254	64.239		164.6	17	31.5		164.6	-0.028154	-0.036885		164.6	0.32373	-0.0074246
164.7	3	342.75		164.7	23.012	45.636		164.7	13.5	30.75		164.7	-0.024367	-0.03254		164.7	0.31825	-0.006014
164.8	-0.75	376.75		164.8	16.75	67.5		164.8	12.25	26		164.8	-0.033587	-0.0314		164.8	0.3316	-0.015679
164.9	-0.75	347.25		164.9	20.248	52.043		164.9	19.5	25		164.9	-0.032764	-0.035409		164.9	0.32201	-0.014837
165	-6.1216	346.13		165	20.477	48.652		165	27.998	34.999		165	-0.031611	-0.033844		165	0.30781	-0.016411
165.1	-14	365.5		165.1	26.014	52.249		165.1	27.5	29		165.1	-0.028154	-0.036885		165.1	0.2912	-0.022952
165.2	-11	357.5		165.2	25.538	42.876		165.2	33.75	30.75		165.2	-0.028483	-0.040648		165.2	0.28384	-0.023977
165.3	10.5	416.5		165.3	24.552	59.442		165.3	26.76	29.788		165.3	-0.030294	-0.038052		165.3	0.31294	-0.021563
165.4	7.5	418		165.4	23.51	58.984		165.4	34.5	34.25		165.4	-0.032928	-0.037703		165.4	0.30678	-0.0237
165.5	3.9994	421.99		165.5	19.542	59.204		165.5	28	35		165.5	-0.027989	-0.034262		165.5	0.31945	-0.01928
165.6	6	341.25		165.6	38.75	51.25		165.6	27.5	29		165.6	-0.031282	-0.03683		165.6	0.33348	-0.011018
165.7	-2.75	366.25		165.7	24.75	63		165.7	18.75	22		165.7	-0.028465	-0.040637		165.7	0.28384	-0.023976
165.8	-3.25	314.5		165.8	23.75	71.25		165.8	14.751	27.5		165.8	-0.030278	-0.038054		165.8	0.31294	-0.021563
165.9	5.2507	290.54		165.9	20	67		165.9	23.25	27		165.9	-0.032928	-0.037703		165.9	0.30678	-0.0237
166	7.248	312.82		166	19.5	59.25		166	24	29		166	-0.027978	-0.034275		166	0.31945	-0.01928
166.1	1.25	384.25		166.1	21.5	64		166.1	32.5	30		166.1	-0.031282	-0.03683		166.1	0.34735	-0.016097
166.2	-13.249	348.75		166.2	24.75	63		166.2	18.75	22		166.2	-0.025849	-0.039022		166.2	0.33571	-0.012886
166.3	-1.1226	348.54		166.3	23.75	71.25		166.3	14.751	27.5		166.3	-0.022227	-0.038946		166.3	0.34906	-0.0095425
166.4	0.5	367.75		166.4	20.496	53.366		166.4	23.25	27		166.4	-0.028462	-0.04548		166.4	0.34804	-0.0074144
166.5	1.25	409.25		166.5	19.75	52.5		166.5	30.952	30.438		166.5	-0.020251	-0.0432		166.5	0.3393	-0.011597
166.6	3	412.5		166.6	20	41.75		166.6	30.76	24.779		166.6	-0.021603	-0.039627		166.6	0.34735	-0.016097
166.7	7.9992	315.82		166.7	20.25	40		166.7	24.25	19.75		166.7	-0.024038	-0.044088		166.7	0.33571	-0.012886
166.8	-0.63037	352.4		166.8	13.75	53.25		166.8	26.25	20.75		166.8	-0.038048	-0.034533		166.8	0.33605	-0.014622
166.9	0.5	367.75		166.9	20.5	53.25		166.9	40.477	30.713		166.9	-0.036382	-0.027006		166.9	0.31808	-0.0054884
167	10.75	417.25		167	19.75	52.5		167	31.25	30.5		167	-0.038197	-0.029267		167	0.31859	-0.0084347
167.1	15.566	378.74		167.1	31.377	59.953		167.1	30.75	24.75		167.1	-0.034252	-0.031539		167.1	0.32133	-0.0096536
167.2	6.7503	421		167.2	20.25	40		167.2	35.977	14.76		167.2	-0.038526	-0.035171		167.2	0.33544	-0.014002
167.3	10	407		167.3	20.5	38.25		167.3	40.75	20.25		167.3	-0.038197	-0.034535		167.3	0.30644	0.00046221
167.4	15.75	397.5		167.4	23.999	39.755		167.4	39.341	22.005		167.4	-0.037209	-0.026372		167.4	0.32465	-0.011713
167.5	10.75	417.25		167.5	18.25	55.25		167.5	33.752	15.752		167.5	-0.038197	-0.029267		167.5	0.31859	-0.0084347
167.6	-4.5	353		167.6	16.629	56.542		167.6	34.5	23.75		167.6	-0.037857	-0.03552		167.6	0.32133	-0.0096536
167.7	-0.25	393.25		167.7	17.008	53.758		167.7	28	30.5		167.7	-0.032599	-0.031968		167.7	0.33622	-0.014805
167.8	0.5	389.25		167.8	23.697	66.709		167.8	22.991	33.569		167.8	-0.027331	-0.030357		167.8	0.34701	-0.018299
167.9	6.8612	354.77		167.9	18.002	53.252		167.9	16.501	32		167.9	-0.01844	-0.032131		167.9	0.31174	-0.014974
168	-2.75	362		168	23.22	53.262		168	46.25	26.5		168	-0.028349	-0.046834		168	0.30798	-0.020874
168.1	-4.5	353		168.1	27.75	57.5		168.1	38	30.5		168.1	-0.020969	-0.025185		168.1	0.29069	-0.019834
168.2	-14.5	357.75		168.2	26.75	52.5		168.2	28	30.5		168.2	-0.032599	-0.031964		168.2	0.32818	-0.015611
168.3	-13.25	342.75		168.3	24.492	58.001		168.3	47.25	17		168.3	-0.027331	-0.030357		168.3	0.34701	-0.018299
168.4	-1	426.5		168.4	19.039	56.092		168.4	43.5	14		168.4	-0.01844	-0.032131		168.4	0.31174	-0.014974
168.5	-1	421.5		168.5	23.484	54.259		168.5	33.5	15.25		168.5	-0.028977	-0.036498		168.5	0.29873	-0.01646
168.6	-8.75	373		168.6	27.722	57.785		168.6	31.5	20.75		168.6	-0.028318	-0.038355		168.6	0.29976	-0.017046
168.7	-14.5	357.75		168.7	26.75	52.5		168.7	27.75	21.75		168.7	-0.026343	-0.032566		168.7	0.31243	-0.016734
168.8	-13.232	342.76		168.8	24.5	58		168.8	24	14.75		168.8	-0.027331	-0.034473		168.8	0.28429	-0.020224
168.9	-15.476	337.26		168.9	22.75	66.25		168.9	43.498	14		168.9	-0.032367	-0.034066		168.9	0.27833	-0.009724
169	3.25	357.25		169	19.75	54.25		169	33.5	15.25		169	-0.029007	-0.036468		169	0.316	-0.01271
169.1	-2.8928	366.09		169.1	16.259	52.013		169.1	31.5	20.75		169.1	-0.028318	-0.038355		169.1	0.29976	-0.017046
169.2	4.5155	361.15		169.2	15.545	56.532		169.2	27.75	21.75		169.2	-0.026013	-0.038516		169.2	0.31243	-0.016734
169.3	6.75	349.75		169.3	30.25	53.25		169.3	25.5	22		169.3	-0.024532	-0.033187		169.3	0.32287	-0.018492
169.4	8.2295	346.95		169.4	21.25	59		169.4	20.75	26.25		169.4	-0.021923	-0.032718		169.4	0.14945	-0.025869
169.5	9.4831	329.33		169.5	25	63.5		169.5	22.5	24.5		169.5	-0.033916	-0.031542		169.5	0.30997	-0.013149
169.6	3.25	342.25		169.6	19.75	68.75		169.6	21.5	24		169.6	-0.028483	-0.037685		169.6	0.27585	-0.019931
169.7	6.25	337.5		169.7	15.512	56.522		169.7	22.001	24		169.7	-0.026013	-0.038516		169.7	0.23076	-0.022488
169.8	14.764	341.24		169.8	19	60.75		169.8	22	20.25		169.8	-0.024532	-0.032888		169.8	0.17548	-0.028722
169.9	0.11296	327.51		169.9	20.768	59.482		169.9	22.25	22		169.9	-0.021074	-0.032606		169.9	0.17376	-0.026886
170	9.5	329.25		170	24.997	63.488		170	27.998	20.251		170	-0.025249	-0.037973		170	0.1777	-0.02836
170.1	3.2507	342.25		170.1	19.75	53		170.1	21	21.124		170.1	-0.026837	-0.024135		170.1	0.17599	-0.027555
170.2	6.1124	338.38		170.2	21.75	64.75		170.2	22	24		170.2	-0.023544	-0.02667		170.2	0.16606	-0.022238
170.3	5.75	323		170.3	18.538	63.764		170.3	22	20.25		170.3	-0.024532	-0.030388		170.3	0.16452	-0.024356
170.4	5.5	300.25		170.4	18.25	62		170.4	22.25	22		170.4	-0.024103	-0.037655		170.4	0.17376	-0.026886
170.5	11.25	288.25		170.5	23.5	56.75		170.5	28	20.25		170.5	-0.028811	-0.030258		170.5	0.1777	-0.02836
170.6	14	290.75		170.6	22.249	56.999		170.6	20.5	18.25		170.6	-0.025139	-0.047543		170.6	0.17599	-0.027555
170.7	14.75	312.75		170.7	28.25	57.5		170.7	30.303	16.098		170.7	-0.028812	-0.038814		170.7	0.16059	-0.020659
170.8	17.069	345.87		170.8	24.75	54		170.8	37.5	17.75		170.8	-0.029142	-0.034346		170.8	0.16773	-0.018611
170.9	5.5	300.25		170.9	21.25	66.25		170.9	34.75	19		170.9	-0.032434	-0.028682		170.9	0.16092	-0.018798
171	11.25	288.25		171	28	65.5		171	43.5	20.5		171	-0.028812	-0.030253		171	0.1551	-0.023354
171.1	14	290.75		171.1	22.25	57		171.1	22.25	31.75		171.1	-0.028318	-0.036873		171.1	0.14688	-0.024491
171.2	14.75	312.75		171.2	21.75	58.75		171.2	22.75	33.75		171.2	-0.028812	-0.038814		171.2	0.14721	-0.025203
171.3	17.75	347.25		171.3	26	64		171.3	21.5	39.5		171.3	-0.034575	-0.038246		171.3	0.16049	-0.021375
171.4	-2.7497	428.5		171.4	27.75	59.5		171.4	19.75	41		171.4	-0.034245	-0.039751		171.4	0.16086	-0.018812
171.5	-0.5	384.75		171.5	24.25	60		171.5	32.5	23.5		171.5	-0.025849	-0.044784		171.5	0.15339	-0.022378
171.6	-2.25	360.5		171.6	20.5	59.5		171.6	22.304	31.571		171.6	-0.025852	-0.047575		171.6	0.16918	-0.026389
171.7	-5.75	309.5		171.7	21.75	58.75		171.7	22.62	28.016		171.7	-0.024784	-0.049903		171.7	0.14346	-0.026476
171.8	-1.5	274.5		171.8	22.733	62.954		171.8	21.5	39.5		171.8	-0.034567	-0.038245		171.8	0.14483	-0.028456
171.9	-2.75	428.5		171.9	27.43	59.454		171.9	19.75	41		171.9	-0.034245	-0.039751		171.9	0.14738	-0.023574
172	-0.5	384.75		172	22.25	54.75		172	27.25	35.75		172	-0.025849	-0.044784		172	0.15335	-0.0224
172.1	-2.25	360.5		172.1	26.75	56.75		172.1	23.5	36.5		172.1	-0.025849	-0.047583		172.1	0.145	-0.033371
172.2	14.199	351.39		172.2	29.497	48.254		172.2	25	33.25		172.2	-0.024696	-0.050133		172.2	0.16006	-0.023881
172.3	1.9906	325.83		172.3	19.75	62		172.3	30	36.75		172.3	-0.026178	-0.032907		172.3	0.15326	-0.027043
172.4	-1.2496	328.75		172.4	24.25	59		172.4	26.5	34.25		172.4	-0.031611	-0.034832		172.4	0.15476	-0.028466
172.5	6.4969	326.75		172.5	22.25	54.75		172.5	35.25	37.5		172.5	-0.029965	-0.033465		172.5	0.14204	-0.029464
172.6	17.499	315.75		172.6	21.75	56.75		172.6	23.5	36.5		172.6	-0.021823	-0.021041		172.6	0.12426	-0.02441
172.7	14.25	351.5		172.7	24.555	54.432		172.7	25	33.25		172.7	-0.026178	-0.029779		172.7	0.094156	-0.024053
172.8	6.25	308.25		172.8	29.249	54.749		172.8	30	36.75		172.8	-0.026178	-0.032907		172.8	0.084227	-0.021817
172.9	14	331		172.9	30.75	49.25		172.9	26.5	34.25		172.9	-0.031611	-0.034832		172.9	0.087137	-0.0162
173	8	348.5		173	29.428	65.165		173	35.25	37.5		173	-0.030035	-0.033583		173	0.085254	-0.014699
173.1	-2.4997	304.25		173.1	24.995	61.991		173.1	27.056	31.051		173.1	-0.029635	-0.034641		173.1	0.12343	-0.024047
173.2	3.75	315.25		173.2	22.244	57.987		173.2	23.755	35.98		173.2	-0.032084	-0.037313		173.2	0.094156	-0.024053
173.3	6.25	308.25		173.3	20.715	58.164		173.3	28.75	25.5		173.3	-0.031417	-0.040319		173.3	0.084227	-0.021817
173.4	13.86	330.35		173.4	28.426	58.774		173.4	30	21.5		173.4	-0.037538	-0.047753		173.4	0.081145	-0.027422
173.5	9.8929	304.96		173.5	23.5	50.001		173.5	30.25	23.5		173.5	-0.030788	-0.034889		173.5	0.084056	-0.026427
173.6	9.4994	306.51		173.6	24.5	54		173.6	21.616	23.072		173.6	-0.028318	-0.030946		173.6	0.10254	-0.027379
173.7	12	312.5		173.7	27	57.5		173.7	23.75	36		173.7	-0.030788	-0.03884		173.7	0.10802	-0.02314
173.8	14.749	332.75		173.8	29.25	60		173.8	15.143	33.945		173.8	-0.028977	-0.030077		173.8	0.084228	-0.027124
173.9	13.249	321.75		173.9	17.5	51.75		173.9	11	40.25		173.9	-0.03227	-0.035773		173.9	0.081146	-0.027422
174	10.25	296.75		174	23.005	62.365		174	15.5	34		174	-0.031193	-0.03653		174	0.084056	-0.026427
174.1	1.75	284.75		174.1	24.5	54		174.1	16	34.5		174.1	-0.033077	-0.043348		174.1	0.10296	-0.026583
174.2	8.25	275.5		174.2	27	57.5		174.2	16	28.25		174.2	-0.036221	-0.045046		174.2	0.11014	-0.016679
174.3	14.747	332.74		174.3	29.25	60		174.3	14.25	34.5		174.3	-0.034081	-0.039104		174.3	0.11042	-0.0031072
174.4	13.25	321.75		174.4	25.426	55.527		174.4	11	40.25		174.4	-0.036715	-0.03892		174.4	0.11196	-0.0095492
174.5	5	306.75		174.5	24.324	60.131		174.5	15.5	34		174.5	-0.037703	-0.037533		174.5	0.11265	-0.011823
174.6	1.75	284.75		174.6	21.755	60.239		174.6	16	34.5		174.6	-0.033916	-0.045537		174.6	0.11604	-0.0015607
174.7	10	306		174.7	21.397	62.35		174.7	20	30.75		174.7	-0.036221	-0.045046		174.7	0.12035	-0.020912
174.8	12.5	292.25		174.8	27.933	52.977		174.8	38.138	19.247		174.8	-0.034081	-0.039104		174.8	0.12309	-0.021456
174.9	10	295		174.9	17.527	70.398		174.9	35.5	28.25		174.9	-0.036715	-0.03892		174.9	0.13404	-0.027353
175	12	339.25		175	27.206	54.423		175	28	22.25		175	-0.037703	-0.037533		175	0.13627	-0.02837
175.1	2.75	334.75		175.1	19.267	64.469		175.1	41.62	35.068		175.1	-0.033258	-0.034716		175.1	0.11242	-0.019132
175.2	9.9508	306.1		175.2	19.677	63.516		175.2	38.999	24.003		175.2	-0.02124	-0.035063		175.2	0.12035	-0.020921
175.3	2.5	311.75		175.3	22.25	72.249		175.3	39.25	17.25		175.3	-0.027166	-0.038268		175.3	0.12309	-0.021456
175.4	6.25	306		175.4	17.26	70.978		175.4	33.825	31.643		175.4	-0.024202	-0.035515		175.4	0.13376	-0.027108
175.5	8	292.25		175.5	12.349	66.113		175.5	28.75	48.25		175.5	-0.026343	-0.03553		175.5	0.13613	-0.028109
175.6	4.8417	324.44		175.6	20.75	64.75		175.6	20.501	44.999		175.6	-0.029142	-0.031712		175.6	0.13226	-0.023224
175.7	-2	329.75		175.7	18.25	70.5		175.7	27.006	42.495		175.7	-0.024861	-0.035469		175.7	0.12395	-0.031081
175.8	2.5	311.75		175.8	16.75	70.25		175.8	30.759	33.244		175.8	-0.03194	-0.040077		175.8	0.12206	-0.019329
175.9	6.25	306		175.9	23.25	57.5		175.9	30.25	26.75		175.9	-0.028977	-0.039955		175.9	0.11367	-0.019941
176	8	292.25		176	20.25	62.999		176	27.001	26.516		176	-0.031673	-0.037095		176	0.11008	-0.020031
176.1	6.75	286.75		176.1	20.75	64.75		176.1	25	26.5		176.1	-0.029142	-0.031712		176.1	0.13593	-0.011912
176.2	-2.5	296.5		176.2	18.25	70.5		176.2	27	42.5		176.2	-0.024861	-0.035469		176.2	0.14021	-0.014437
176.3	-8.75	314.5		176.3	16.75	70.25		176.3	12.941	31.172		176.3	-0.03194	-0.040077		176.3	0.10922	-0.012953
176.4	-16.729	339.97		176.4	26.247	59.5		176.4	15.267	22.505		176.4	-0.028977	-0.039955		176.4	0.11367	-0.019937
176.5	19.471	305.3		176.5	26.25	58.5		176.5	9.25	18		176.5	-0.024533	-0.036315		176.5	0.1101	-0.020037
176.6	4.75	280.75		176.6	28	70.5		176.6	17.25	28.25		176.6	-0.022556	-0.039252		176.6	0.10956	-0.021023
176.7	-3.25	272.25		176.7	28	67.5		176.7	14.244	29.472		176.7	-0.026837	-0.039117		176.7	0.11128	-0.014123
176.8	-6.5	260		176.8	26.5	68.499		176.8	6.5	31.5		176.8	-0.028812	-0.036839		176.8	0.10922	-0.012952
176.9	-10.739	264.02		176.9	27.5	73.996		176.9	15.25	22.5		176.9	-0.030953	-0.039158		176.9	0.11761	-0.01217
177	19.495	305.24		177	25.002	62.244		177	9.2501	18		177	-0.034081	-0.043055		177	0.126	-0.028165
177.1	3	312.5		177.1	23	67.25		177.1	28.921	29.492		177.1	-0.028648	-0.042448		177.1	0.14192	-0.030649
177.2	-0.75	324		177.2	25.25	65.25		177.2	22.75	28.5		177.2	-0.026837	-0.039117		177.2	0.15031	-0.023703
177.3	6.75	321.25		177.3	30.148	66.772		177.3	24.25	27.5		177.3	-0.028812	-0.036839		177.3	0.14021	-0.021284
177.4	-10.75	264		177.4	27.5	74		177.4	34.75	35.25		177.4	-0.030953	-0.039158		177.4	0.14277	-0.020951
177.5	-0.74943	274.51		177.5	25	62.25		177.5	29.097	31.461		177.5	-0.034081	-0.043055		177.5	0.13404	-0.018799
177.6	3.0016	312.49		177.6	23	67.25		177.6	15.5	-17.25		177.6	-0.028659	-0.042423		177.6	0.13454	-0.018577
177.7	-3.4992	305.26		177.7	25.25	65.25		177.7	18.75	-11.75		177.7	-0.029636	-0.04386		177.7	0.13731	-0.018005
177.8	-1.25	290		177.8	27	52.75		177.8	29.75	-17.5		177.8	-0.026878	-0.0347		177.8	0.14004	-0.018192
177.9	2	276.75		177.9	27	56.25		177.9	27.75	-18.5		177.9	-0.027773	-0.036691		177.9	0.14227	-0.017693
178	3.75	344.5		178	26.004	60.813		178	22.25	-18.75		178	-0.021088	-0.039019		178	0.13404	-0.018799
178.1	7.25	296.5		178.1	27	50.75		178.1	15.5	-17.25		178.1	-0.036386	-0.026265		178.1	0.13404	-0.017772
178.2	3.75	349.5		178.2	18.75	53.25		178.2	12.25	-25.5		178.2	-0.030999	-0.0281		178.2	0.1373	-0.017999
178.3	1.25	367.25		178.3	23.25	51.75		178.3	11	-21.75		178.3	-0.026178	-0.032742		178.3	0.14004	-0.018191
178.4	-2.5724	338.6		178.4	27	57.25		178.4	8.7503	-21		178.4	-0.022556	-0.0381		178.4	0.14226	-0.017662
178.5	3.7438	344.02		178.5	25.75	59.25		178.5	4.5606	-14.764		178.5	-0.021074	-0.039027		178.5	0.14603	-0.023917
178.6	3.9997	341.5		178.6	28.157	54.168		178.6	1	-12.25		178.6	-0.036038	-0.037796		178.6	0.13918	-0.025321
178.7	3.7462	349.48		178.7	24.5	54		178.7	2	-15.25		178.7	-0.027331	-0.025911		178.7	0.1358	-0.018248
178.8	1.2492	367.24		178.8	23.25	51.75		178.8	7.5	-14		178.8	-0.032564	-0.026736		178.8	0.16743	-0.022505
178.9	-2.75	341		178.9	26.999	57.25		178.9	11.222	-13.336		178.9	-0.036386	-0.031369		178.9	0.15938	-0.022627
179	3.5	325.25		179	17.25	59.25		179	15.832	-15.232		179	-0.028978	-0.023167		179	0.15339	-0.019982
179.1	-4.25	331		179.1	19.25	58.75		179.1	1	-12.25		179.1	-0.032434	-0.02753		179.1	0.14962	-0.02143
179.2	-5.5	291		179.2	21.5	58.5		179.2	2.1681	-15.272		179.2	-0.033422	-0.029107		179.2	0.1462	-0.021533
179.3	-6	268.75		179.3	21.5	54		179.3	11.695	-16.131		179.3	-0.033587	-0.026626		179.3	0.15116	-0.014176
179.4	-8	266		179.4	18.14	51.156		179.4	16.25	-29.75		179.4	-0.038032	-0.036029		179.4	0.15989	-0.016157
179.5	-5.5	247		179.5	17.25	59.25		179.5	12.263	-27.709		179.5	-0.028977	-0.023162		179.5	0.15339	-0.019982
179.6	0.75	342.75		179.6	19.266	58.74		179.6	20.25	-15		179.6	-0.032434	-0.02753		179.6	0.14962	-0.02143
179.7	-4	338.25		179.7	21.5	58.5		179.7	21.25	-17.75		179.7	-0.033422	-0.029107		179.7	0.1462	-0.021533
179.8	-5.75	320		179.8	21.5	54		179.8	23.25	-22		179.8	-0.033587	-0.026626		179.8	0.15116	-0.014176
179.9	1.5	308.75		179.9	20.75	49		179.9	8.75	-14.75		179.9	-0.034248	-0.039255		179.9	0.15989	-0.016157
180	-2.7488	321		180	14.832	48.069		180	15.75	-16.25		180	-0.03194	-0.039089		180	0.13558	-0.015483
180.1	0.75521	342.74		180.1	21.09	56.782		180.1	20.5	-18.5		180.1	-0.023708	-0.037196		180.1	0.12994	-0.011835
180.2	-2.9561	339.15		180.2	23.25	55.75		180.2	22.562	-23.761		180.2	-0.024203	-0.038808		180.2	0.15202	-0.020228
180.3	-5.75	320		180.3	20.75	59.5		180.3	14.39	-18.761		180.3	-0.027332	-0.039247		180.3	0.13867	-0.018609
180.4	1.6455	308.95		180.4	16.252	56.751		180.4	10.057	-15.454		180.4	-0.027414	-0.031277		180.4	0.13353	-0.025439
180.5	7.9264	316.46		180.5	23.25	58.25		180.5	15.728	-16.299		180.5	-0.036386	-0.029393		180.5	0.14021	-0.031726
180.6	10.787	318.5		180.6	22	55.5		180.6	20.5	-18.5		180.6	-0.028393	-0.033766		180.6	0.14312	-0.026624
180.7	22.996	361.49		180.7	24	51.5		180.7	22.733	-23.752		180.7	-0.033022	-0.030493		180.7	0.1385	-0.022534
180.8	19	356		180.8	24	51.5		180.8	24.5	-26.25		180.8	-0.027331	-0.039247		180.8	0.13302	-0.020781
180.9	8.7241	316.21		180.9	24.997	61.998		180.9	15	-25.5		180.9	-0.026679	-0.038884		180.9	0.12668	-0.014517
181	9.25	271.25		181	23.172	58.333		181	18.25	-21.75		181	-0.027896	-0.042002		181	0.11795	-0.01442
181.1	4	241.25		181.1	22	55.5		181.1	19.5	-20		181.1	-0.035892	-0.028276		181.1	0.14312	-0.026624
181.2	5.5	234.75		181.2	24	51.5		181.2	19.75	-21		181.2	-0.033258	-0.030271		181.2	0.1385	-0.022534
181.3	2.6789	239.48		181.3	24	51.5		181.3	24	-20		181.3	-0.034739	-0.033131		181.3	0.13302	-0.020781
181.4	2.25	238		181.4	17.25	56.5		181.4	15.013	-25.492		181.4	-0.02653	-0.035717		181.4	0.1352	-0.018118
181.5	9.1953	270.95		181.5	18.75	63		181.5	25.792	-18.344		181.5	-0.028166	-0.041254		181.5	0.13149	-0.013863
181.6	-3.9811	281.65		181.6	19.5	66.75		181.6	19.5	-20		181.6	-0.031776	-0.032021		181.6	0.13864	-0.011161
181.7	-9.2229	294.89		181.7	22	61		181.7	19.75	-21		181.7	-0.030623	-0.028809		181.7	0.12857	-0.018415
181.8	2.75	237.75		181.8	27.25	58.25		181.8	24	-20		181.8	-0.028154	-0.036061		181.8	0.13302	-0.021295
181.9	2.25	238		181.9	27.5	49.25		181.9	25.75	-18.5		181.9	-0.026013	-0.023863		181.9	0.13541	-0.01821
182	6.5	256.25		182	27.249	47.751		182	26	-18.25		182	-0.032599	-0.031634		182	0.13655	-0.013785
182.1	-4	281.75		182.1	22	51.75		182.1	17.858	-9.0632		182.1	-0.031776	-0.032021		182.1	0.13918	-0.010941
182.2	-9.2214	295.06		182.2	20.385	57.096		182.2	19.751	-12.75		182.2	-0.030623	-0.028809		182.2	0.15161	-0.016961
182.3	4.2495	349.5		182.3	22.058	59.93		182.3	13.253	-9.7517		182.3	-0.028154	-0.036061		182.3	0.14981	-0.021849
182.4	4.75	346.5		182.4	27.5	49.25		182.4	9.2502	-11.5		182.4	-0.024215	-0.04012		182.4	0.12737	-0.01234
182.5	5	379.75		182.5	15.5	59.25		182.5	10.75	-14		182.5	-0.033752	-0.043408		182.5	0.12788	-0.014259
182.6	13.25	393.5		182.6	14.75	59.75		182.6	17.75	-9		182.6	-0.035398	-0.043622		182.6	0.13644	-0.015543
182.7	12.75	371.25		182.7	14	57.25		182.7	19.75	-12.75		182.7	-0.032599	-0.044147		182.7	0.14209	-0.014569
182.8	13.5	431.25		182.8	12.75	58		182.8	23.25	-4.5		182.8	-0.04116	-0.027577		182.8	0.13747	-0.018182
182.9	9.75	430.75		182.9	13	64.25		182.9	15.75	-8.0001		182.9	-0.038361	-0.032549		182.9	0.12737	-0.01234
183	5.0248	379.84		183	15.5	59.25		183	17.5	-7		183	-0.03655	-0.032675		183	0.12788	-0.014259
183.1	13.25	393.5		183.1	14.75	59.75		183.1	14.5	-13.25		183.1	-0.038361	-0.031231		183.1	0.13644	-0.015543
183.2	12.75	371.25		183.2	14	57.25		183.2	16.5	-15.75		183.2	-0.032599	-0.044145		183.2	0.14209	-0.014569
183.3	13.5	431.25		183.3	12.75	58		183.3	23.246	-4.5109		183.3	-0.034813	-0.038939		183.3	0.13747	-0.018182
183.4	12.5	303.75		183.4	12	55.25		183.4	15.75	-8		183.4	-0.031611	-0.028411		183.4	0.1462	-0.017253
183.5	5.7517	282.04		183.5	16.681	56.279		183.5	17.5	-7.0006		183.5	-0.027166	-0.031191		183.5	0.1337	-0.012098
183.6	11.063	394.65		183.6	17.25	58.25		183.6	17.75	-11.5		183.6	-0.038358	-0.031231		183.6	0.12514	-0.0089319
183.7	5.25	326		183.7	19.75	55.75		183.7	21.5	-16.25		183.7	-0.031776	-0.030375		183.7	0.13422	-0.010252
183.8	8.75	310.5		183.8	21.75	54.25		183.8	26.443	-22.178		183.8	-0.033422	-0.032235		183.8	0.14654	-0.026008
183.9	12.5	303.75		183.9	24.25	53		183.9	25.762	-17.009		183.9	-0.031611	-0.028411		183.9	0.13473	-0.023469
184	5.75	282		184	22.25	59.75		184	22.25	-14.25		184	-0.027166	-0.031191		184	0.1438	-0.025987
184.1	-12	336.5		184.1	25.25	50.5		184.1	17.75	-11.5		184.1	-0.029635	-0.032006		184.1	0.14074	-0.018132
184.2	-13	315		184.2	27	65		184.2	21.5	-16.25		184.2	-0.020746	-0.038886		184.2	0.13422	-0.010251
184.3	-5.75	357.25		184.3	22.5	70		184.3	24.024	-15.047		184.3	-0.01845	-0.039553		184.3	0.13473	-0.017991
184.4	-2.25	437.25		184.4	24.25	53		184.4	34.5	-23.5		184.4	-0.017984	-0.040235		184.4	0.1472	-0.016957
184.5	2.75	467.75		184.5	22.25	59.75		184.5	37.5	-25.75		184.5	-0.02338	-0.034916		184.5	0.1438	-0.025983
184.6	7.75	458.25		184.6	25.25	50.5		184.6	30	-26		184.6	-0.030119	-0.036578		184.6	0.14688	-0.021752
184.7	-13	315		184.7	27	65		184.7	6.504	-15.25		184.7	-0.033587	-0.029754		184.7	0.14909	-0.016171
184.8	-5.7498	357.25		184.8	16.863	50.034		184.8	21.519	-15.233		184.8	-0.01844	-0.03954		184.8	0.13697	-0.017663
184.9	19.25	309		184.9	23.751	53.007		184.9	11.752	-14.748		184.9	-0.018167	-0.040116		184.9	0.12754	-0.018857
185	2.7644	467.64		185	24.5	55		185	20.018	-9.5158		185	-0.02344	-0.034833		185	0.12822	-0.0225
185.1	7.7561	458.18		185.1	17.766	56.51		185.1	21	-10.25		185.1	-0.030623	-0.017284		185.1	0.13798	-0.025237
185.2	14.461	414.34		185.2	19.702	56.109		185.2	23.75	-7.25		185.2	-0.032599	-0.023238		185.2	0.13798	-0.027292
185.3	9.7506	318.75		185.3	16.5	48.75		185.3	29.5	-5.25		185.3	-0.032928	-0.032434		185.3	0.13045	-0.02163
185.4	19.25	309		185.4	23.75	53		185.4	18.5	-10.25		185.4	-0.034739	-0.03132		185.4	0.12754	-0.018857
185.5	22.25	324.75		185.5	24.5	55		185.5	23.961	-8.779		185.5	-0.032928	-0.022227		185.5	0.13281	-0.019635
185.6	20.5	307.75		185.6	9.75	49		185.6	21.002	-10.298		185.6	-0.030623	-0.017286		185.6	0.13798	-0.025237
185.7	7.1207	308.83		185.7	13.25	49		185.7	23.75	-7.25		185.7	-0.032928	-0.035892		185.7	0.13798	-0.027291
185.8	9.7543	318.78		185.8	17.5	54.25		185.8	29.5	-5.25		185.8	-0.03454	-0.027039		185.8	0.11659	-0.012276
185.9	11.25	274.5		185.9	20.243	55.996		185.9	7.5382	-22.208		185.9	-0.035812	-0.028732		185.9	0.13576	-0.02337
186	2	304.75		186	26.196	53.306		186	2.7557	-21.997		186	-0.026672	-0.03847		186	0.13439	-0.018651
186.1	18.502	288.87		186.1	9.7516	49.001		186.1	2	-25.75		186.1	-0.029994	-0.02803		186.1	0.12292	-0.017506
186.2	6	40.75		186.2	13.25	49		186.2	7.0231	-26.238		186.2	-0.029306	-0.032523		186.2	0.13062	-0.028831
186.3	3.9206e-16	-26		186.3	17.507	54.261		186.3	10	-25.5		186.3	-0.029471	-0.036792		186.3	0.12617	-0.029375
186.4	-3	-33.75		186.4	20.031	56.06		186.4	14.657	-22.99		186.4	-0.032434	-0.035268		186.4	0.13182	-0.022238
186.5	5.5	-28.75		186.5	15.25	51.5		186.5	19.657	-21.751		186.5	-0.035398	-0.036213		186.5	0.13165	-0.025307
186.6	-10.25	-39		186.6	20.258	37.523		186.6	2.0245	-25.746		186.6	-0.034245	-0.039422		186.6	0.12257	-0.020906
186.7	-2.25	22.25		186.7	22.251	42.763		186.7	7	-26.25		186.7	-0.030953	-0.032737		186.7	0.13028	-0.022473
186.8	3.7927e-16	-26		186.8	20.001	57.996		186.8	10	-25.5		186.8	-0.029471	-0.036792		186.8	0.12617	-0.029375
186.9	-3	-33.75		186.9	13.104	57.952		186.9	14.75	-23		186.9	-0.032434	-0.035268		186.9	0.13103	-0.022034
187	5.5	-28.75		187	15.368	51.516		187	19.75	-21.75		187	-0.035398	-0.036213		187	0.1321	-0.025113
187.1	-10.25	-39		187.1	22.25	65.25		187.1	25.75	-21.75		187.1	-0.034245	-0.039422		187.1	0.12915	-0.019761
187.2	-2.25	22.25		187.2	20.25	71.25		187.2	16.25	-15		187.2	-0.030788	-0.036865		187.2	0.13423	-0.020088
187.3	-5.25	-4.25		187.3	24.996	47.465		187.3	23	-21		187.3	-0.029141	-0.033357		187.3	0.12996	-0.02315
187.4	92.5	-59.75		187.4	26	52		187.4	21.25	-19.25		187.4	-0.029143	-0.036473		187.4	0.12206	-0.016077
187.5	65.251	23.498		187.5	19	52		187.5	10.751	-6.2507		187.5	-0.030294	-0.028009		187.5	0.11966	-0.020189
187.6	58.755	-61.499		187.6	21	63.75		187.6	19.996	-23.998		187.6	-0.031278	-0.038584		187.6	0.12113	-0.019499
187.7	69.25	-61.75		187.7	15	66.25		187.7	16.5	-25.25		187.7	-0.030788	-0.037339		187.7	0.13918	-0.017104
187.8	20.75	-52		187.8	15.75	70		187.8	21.75	-17.75		187.8	-0.035398	-0.041317		187.8	0.14021	-0.017176
187.9	16.25	-49.75		187.9	23.25	73		187.9	21.27	-19.098		187.9	-0.031282	-0.041605		187.9	0.12206	-0.016077
188	22.75	-55.75		188	18.75	64		188	19.25	-15		188	-0.032435	-0.047444		188	0.11966	-0.020189
188.1	13	-71.75		188.1	21	63.75		188.1	20	-24		188.1	-0.030953	-0.034219		188.1	0.11795	-0.019727
188.2	4.5	-69.75		188.2	15.207	66.056		188.2	16.5	-25.25		188.2	-0.030788	-0.042957		188.2	0.12566	-0.019581
188.3	12.5	-81		188.3	15.75	69.999		188.3	8.7543	-27.497		188.3	-0.035398	-0.041317		188.3	0.13627	-0.020838
188.4	17.994	-70.177		188.4	16.75	71		188.4	15	-22.75		188.4	-0.031282	-0.041605		188.4	0.12463	-0.020365
188.5	19.555	-64.394		188.5	20.5	57.5		188.5	12.5	-25.25		188.5	-0.032434	-0.047451		188.5	0.12668	-0.015715
188.6	15.5	-66.5		188.6	29.25	52.25		188.6	15	-24.75		188.6	-0.028319	-0.031441		188.6	0.1337	-0.013981
188.7	4.5918	-69.637		188.7	27.25	54.75		188.7	14.75	-19.25		188.7	-0.02519	-0.034458		188.7	0.11984	-0.013353
188.8	12.5	-81		188.8	25	47.75		188.8	11.748	-21.255		188.8	-0.031282	-0.034361		188.8	0.12411	-0.017419
188.9	18	-70.25		188.9	17.501	57.749		188.9	15	-22.75		188.9	-0.036715	-0.030852		188.9	0.12452	-0.020323
189	18.5	-60.779		189	22.25	50		189	12.5	-25.25		189	-0.038855	-0.029549		189	0.12668	-0.015716
189.1	15.289	-61.575		189.1	23.25	44.5		189.1	15	-24.75		189.1	-0.032305	-0.0295		189.1	0.1337	-0.013981
189.2	17.483	-53.662		189.2	26.5	58.75		189.2	15.504	-19.11		189.2	-0.025447	-0.034317		189.2	0.11984	-0.013353
189.3	14.25	-54.25		189.3	24	56.75		189.3	14.388	-18.876		189.3	-0.031282	-0.034361		189.3	0.12411	-0.017419
189.4	3.25	-17.5		189.4	31	44.25		189.4	19.75	-13.75		189.4	-0.036715	-0.030852		189.4	0.11384	-0.016186
189.5	7.25	-7.25		189.5	22.25	50		189.5	20.75	-23.25		189.5	-0.03048	-0.044424		189.5	0.12172	-0.018963
189.6	6.248e-13	-8.75		189.6	23.25	44.5		189.6	19.496	-16.502		189.6	-0.036221	-0.027594		189.6	0.13045	-0.02043
189.7	8.75	-8		189.7	25.5	52		189.7	21.55	-17.553		189.7	-0.038336	-0.045848		189.7	0.1103	-0.012228
189.8	10.249	-55.249		189.8	22	59.5		189.8	17.929	-10.857		189.8	-0.03637	-0.048804		189.8	0.12541	-0.019647
189.9	3.25	-17.5		189.9	21.5	59.5		189.9	19.749	-13.748		189.9	-0.032276	-0.041755		189.9	0.12138	-0.019966
190	7.25	-7.25		190	27.499	54.5		190	23.024	-12.068		190	-0.030461	-0.044448		190	0.12959	-0.019343
190.1	2.1204e-12	-8.75		190.1	20.5	49.75		190.1	17.25	-21.25		190.1	-0.037044	-0.042354		190.1	0.14226	-0.020401
190.2	17.999	-52.747		190.2	25.5	52		190.2	16	-24.499		190.2	-0.03836	-0.045883		190.2	0.15099	-0.014165
190.3	10.25	-55.25		190.3	17	65.25		190.3	18.835	-8.2611		190.3	-0.036386	-0.048821		190.3	0.12591	-0.020052
190.4	8	-60.75		190.4	16.75	65.25		190.4	16.75	-10		190.4	-0.038691	-0.044214		190.4	0.12138	-0.019966
190.5	16.25	-65.5		190.5	14.5	63.25		190.5	20.92	-18.997		190.5	-0.031086	-0.039633		190.5	0.12959	-0.019343
190.6	-4	-50.75		190.6	18.457	58.148		190.6	15.5	-19.251		190.6	-0.029803	-0.036413		190.6	0.14226	-0.020401
190.7	1.25	-44		190.7	18.25	56.5		190.7	8.5002	-22.5		190.7	-0.033093	-0.040984		190.7	0.1236	-0.024573
190.8	-3	-50.5		190.8	21.75	58.25		190.8	8	-16.75		190.8	-0.034575	-0.039069		190.8	0.12206	-0.020014
190.9	-16	-61.25		190.9	21.5	60.25		190.9	9	-19.75		190.9	-0.03655	-0.037285		190.9	0.11778	-0.01766
191	-21.75	-70.75		191	21.589	58.288		191	11.818	-20.88		191	-0.034904	-0.040199		191	0.13576	-0.016351
191.1	-4	-50.75		191.1	17	57.5		191.1	15.5	-19.25		191.1	-0.026672	-0.041598		191.1	0.10837	-0.014947
191.2	1.25	-44		191.2	18.25	56.5		191.2	8.5	-22.5		191.2	-0.033093	-0.040984		191.2	0.1236	-0.024573
191.3	-3	-50.5		191.3	21.75	38.25		191.3	21.75	-22.5		191.3	-0.034575	-0.039069		191.3	0.12203	-0.020012
191.4	18.952	-42.759		191.4	21.5	60.245		191.4	29.75	-23		191.4	-0.025197	-0.043345		191.4	0.11778	-0.01766
191.5	26	61.75		191.5	22	58		191.5	34	-22		191.5	-0.027859	-0.040364		191.5	0.15578	-0.020491
191.6	20.5	42.5		191.6	21.75	51.5		191.6	18.181	-19.598		191.6	-0.028324	-0.042463		191.6	0.16673	-0.021771
191.7	19.661	44.288		191.7	20.658	52.527		191.7	14	-23.5		191.7	-0.028155	-0.041142		191.7	0.13684	-0.020332
191.8	30.216	51.479		191.8	22.442	46.056		191.8	21.75	-22.5		191.8	-0.024202	-0.043912		191.8	0.11747	-0.019702
191.9	22.749	-40.75		191.9	21.25	41		191.9	29.75	-23		191.9	-0.024202	-0.041607		191.9	0.14445	-0.019718
192	11.75	-35.75		192	21.75	42.5		192	33.934	-22.035		192	-0.024203	-0.043747		192	0.15031	-0.014802
192.1	2.75	-31		192.1	18.25	49.25		192.1	17.585	-28.973		192.1	-0.028318	-0.042471		192.1	0.14979	-0.016477
192.2	-5.9999	-30.75		192.2	18.75	58.25		192.2	34.5	-21.75		192.2	-0.028845	-0.0391		192.2	0.15728	-0.021497
192.3	30.25	51.75		192.3	23.506	58.015		192.3	31.75	-19.75		192.3	-0.02573	-0.040301		192.3	0.14586	-0.028699
192.4	8.997	-42.256		192.4	26.499	62.754		192.4	26.75	-23.25		192.4	-0.02947	-0.040415		192.4	0.13815	-0.023024
192.5	11.75	-35.75		192.5	29.998	63.251		192.5	22.75	-20.25		192.5	-0.024816	-0.043627		192.5	0.14072	-0.016013
192.6	22	-46.5		192.6	36.749	70		192.6	21.25	-17.75		192.6	-0.024224	-0.037836		192.6	0.14979	-0.016477
192.7	0.84861	-41.594		192.7	18.773	58.277		192.7	28.247	-21.501		192.7	-0.030129	-0.035265		192.7	0.15407	-0.011812
192.8	14.25	-70		192.8	29.568	55.493		192.8	24.235	-18.503		192.8	-0.027001	-0.037295		192.8	0.15476	-0.016996
192.9	17.5	-77.25		192.9	28.75	55.5		192.9	20.953	-12.053		192.9	-0.024861	-0.04189		192.9	0.16777	-0.024583
193	20	-76.75		193	19.5	67.25		193	15.796	-13.793		193	-0.025684	-0.043314		193	0.16007	-0.024729
193.1	21.75	-69		193.1	20	64.75		193.1	10.039	-10.027		193.1	-0.027002	-0.041905		193.1	0.16366	-0.031999
193.2	12	-59.25		193.2	18.75	58.25		193.2	10.027	-6.5221		193.2	-0.034904	-0.045797		193.2	0.17051	-0.03128
193.3	14.25	-70		193.3	20.75	64.25		193.3	0.033155	-0.025294		193.3	-0.025355	-0.039879		193.3	0.16828	-0.026845
193.4	17.5	-77.25		193.4	17.75	61.75		193.4	1.418	-0.81026		193.4	-0.024861	-0.04189		193.4	0.16777	-0.024583
193.5	7.4268	-73.41		193.5	21.25	63.5		193.5	15.75	-13.75		193.5	-0.025858	-0.042688		193.5	0.16007	-0.024729
193.6	19.865	-69.181		193.6	27.294	66.385		193.6	10	-10		193.6	-0.027001	-0.041904		193.6	0.16007	-0.021647
193.7	18.75	-65.25		193.7	23.283	65.871		193.7	10	-6.5		193.7	-0.034739	-0.041692		193.7	0.1527	-0.021988
193.8	-0.75	-32		193.8	28.5	69.5						193.8	-0.03688	-0.037262		193.8	0.15874	-0.025789
193.9	1.4992	-28.535		193.9	27.25	62.5						193.9	-0.033916	-0.033024		193.9	0.18797	-0.034557
194	3.3877	-65.801		194	22.397	62.226						194	-0.030294	-0.026692		194	0.17512	-0.024416
194.1	3.5	-70.75		194.1	20.75	66						194.1	-0.028812	-0.039473		194.1	0.15561	-0.024075
194.2	5.5	-64.75		194.2	23.5	70						194.2	-0.033752	-0.044231		194.2	0.14534	-0.023869
194.3	12.5	-58.25		194.3	17.75	61.25						194.3	-0.030294	-0.043979		194.3	0.13216	-0.026199
194.4	11	-52.75		194.4	15.5	66.75						194.4	-0.027858	-0.046404		194.4	0.14077	-0.020941
194.5	-0.25	-35.5		194.5	14.75	67						194.5	-0.028394	-0.042525		194.5	0.15818	-0.029733
194.6	-3.9932	-43.493		194.6	13.75	71.5						194.6	-0.028812	-0.039473		194.6	0.15561	-0.024075
194.7	17.5	-50.25		194.7	15.972	64.135						194.7	-0.027331	-0.033649		194.7	0.14534	-0.023869
194.8	12.498	-58.25		194.8	17.758	61.313						194.8	-0.029142	-0.034511		194.8	0.13216	-0.026199
194.9	11	-52.75		194.9	15.5	66.75						194.9	-0.027287	-0.037451		194.9	0.14072	-0.017725
195	-0.25033	-35.501		195	14.75	67						195	-0.028977	-0.049011		195	0.14363	-0.020155
195.1	-4.0001	-43.5		195.1	13.75	71.5						195.1	-0.025026	-0.039409		195.1	0.13806	-0.017285
195.2	-6.5015	-37.505		195.2	13.25	72						195.2	-0.028154	-0.033098		195.2	0.15305	-0.019786
195.3	-13.25	-79		195.3	16.5	58						195.3	-0.026013	-0.038846		195.3	0.14945	-0.025527
195.4	-15	-63.751		195.4	19.25	58.5						195.4	-0.029471	-0.036792		195.4	0.11538	-0.019718
195.5	-16	-62.25		195.5	21.75	64						195.5	-0.028759	-0.036278		195.5	0.11008	-0.016779
195.6	-17.75	-65		195.6	23.5	60.75						195.6	-0.030129	-0.039051		195.6	0.12155	-0.021348
195.7	0.24869	-57.501		195.7	26.5	64.75						195.7	-0.027825	-0.043652		195.7	0.12805	-0.015469
195.8	0.75	-67		195.8	28.249	68.999						195.8	-0.027989	-0.032615		195.8	0.12513	-0.024311
195.9	6	-62		195.9	19.641	58.937						195.9	-0.029471	-0.036792		195.9	0.11538	-0.019714
196	7	-67		196	21.762	64.01						196	-0.029142	-0.037639		196	0.10002	-0.013346
196.1	13.75	-57.754		196.1	23.517	60.726						196.1	-0.030459	-0.042156		196.1	0.10801	-0.010077
196.2	15.5	-68.25		196.2	26.499	64.749						196.2	-0.027824	-0.043658		196.2	0.11392	-0.016863
196.3	1.1005	-67.082		196.3	28.246	68.986						196.3	-0.037374	-0.041837		196.3	0.11983	-0.013868
196.4	14.75	-64		196.4	19.752	48.754						196.4	-0.030294	-0.043979		196.4	0.11271	-0.013936
196.5	7.0758	-67.017		196.5	20.434	56.717						196.5	-0.027001	-0.043386		196.5	0.10871	-0.0148
196.6	13.615	-68.806		196.6	25.75	57.5						196.6	-0.037968	-0.021964		196.6	0.12665	-0.020491
196.7	15.5	-68.25		196.7	22.5	54.5						196.7	-0.022397	-0.035644		196.7	0.10432	-0.014866
196.8	-2.7469	-75.249		196.8	22.5	48						196.8	-0.026343	-0.030097		196.8	0.10837	-0.021452
196.9	-0.74997	-64.75		196.9	27.25	62.25						196.9	-0.030623	-0.036053		196.9	0.10734	-0.013677
197	14.53	-68.26		197	25.5	61						197	-0.028318	-0.032757		197	0.10871	-0.0148
197.1	12.987	-62.168		197.1	28.246	52.695						197.1	-0.030459	-0.031784		197.1	0.16195	-0.015787
197.2	17.084	-57.106		197.2	24.494	58.209						197.2	-0.033916	-0.027591		197.2	0.15561	-0.022021
197.3	16.792	-62.934		197.3	31	61.25						197.3	-0.026343	-0.030096		197.3	0.1486	-0.018105
197.4	-0.74997	-64.75		197.4	27.25	62.249						197.4	-0.030623	-0.036053		197.4	0.17154	-0.025361
197.5	10.25	-58.75		197.5	25.5	61						197.5	-0.028318	-0.032757		197.5	0.15478	-0.020165
197.6	14	-65.25		197.6	28.75	52.5						197.6	-0.030459	-0.031784		197.6	0.1606	-0.015946
197.7	6.75	-56.5		197.7	23.5	51.5						197.7	-0.022062	-0.023152		197.7	0.15818	-0.022543
197.8	13.75	-49.75		197.8	29.752	43.755						197.8	-0.019099	-0.024183		197.8	0.15806	-0.030097
197.9	14.775	-45.117		197.9	25.75	42						197.9	-0.031611	-0.027752		197.9	0.15168	-0.026709
198	14.485	-58.854		198	20.5	51						198	-0.029635	-0.022786		198	0.15459	-0.020237
198.1	16.999	-37.261		198.1	25.5	53.75						198.1	-0.024367	-0.028259		198.1	0.15647	-0.016431
198.2	7.3164	-55.052		198.2	17.5	62.75						198.2	-0.028949	-0.042259		198.2	0.15814	-0.02253
198.3	20.372	-42.882		198.3	20	56.25						198.3	-0.019724	-0.043228		198.3	0.13117	-0.015361
198.4	6.0001	-45.5		198.4	21.5	62.75						198.4	-0.024519	-0.026635		198.4	0.13678	-0.021045
198.5	19.5	-39.25		198.5	24.75	57.5						198.5	-0.025361	-0.031341		198.5	0.14055	-0.028841
198.6	17	-37.25		198.6	27.75	55						198.6	-0.026809	-0.034015		198.6	0.14877	-0.022397
198.7	11.25	-45		198.7	30.75	56.5						198.7	-0.026343	-0.020712		198.7	0.14346	-0.018259
198.8	9.5001	-73.75		198.8	20.611	56.187						198.8	-0.024038	-0.025319		198.8	0.13113	-0.015342
198.9	7.75	-69.25		198.9	21.5	62.75						198.9	-0.019098	-0.025994		198.9	0.13681	-0.021036
199	18	-61.25		199	24.75	57.5						199	-0.023379	-0.030962		199	0.13388	-0.025117
199.1	-6.4999	-77.5		199.1	20.938	66.04						199.1	-0.022062	-0.035994		199.1	0.13766	-0.016227
199.2	0.75	-70.25		199.2	30.746	56.514						199.2	-0.022557	-0.036118		199.2	0.14586	-0.030924
199.3	9.5	-73.75		199.3	22.25	74.25						199.3	-0.029631	-0.036114		199.3	0.14637	-0.021373
199.4	7.75	-69.25		199.4	25.603	65.3						199.4	-0.027989	-0.033109		199.4	0.14842	-0.016553
199.5	18	-61.25		199.5	29.476	65.256						199.5	-0.034575	-0.034789		199.5	0.14106	-0.016209
199.6	16.75	-70.75		199.6	20.5	66.75						199.6	-0.032928	-0.031611		199.6	0.14175	-0.021221
199.7	14.75	-73.5		199.7	25.5	75						199.7	-0.022604	-0.036092		199.7	0.14877	-0.015036
199.8	7.25	-69.25		199.8	22.25	74.249						199.8	-0.029916	-0.035387		199.8	0.16452	-0.014426
[truncated: 478 more rows]

## Sheet: Figure 2e
% of inactive subunits	Gel based packaging activity	Gel based packaging activity_error		No. of Cy5 spots	No. of Cy5 spots_error		Activity if only active subunit out of 5 can package	Activity if atleast 2 active (out of 5) subunit required for packaging	Activity if atleast 3 active (out of 5) subunit required for packaging	Activity if atleast 4 active (out of 5) subunit required for packaging	Activity if atleast 5 active (out of 5) subunit required for packaging
0	1	0		1	0		1	1	1	1	1
10	0	0					0.9	0.8999	0.8967	0.8529	0.5905
20	0.6514	0.0429		0.8362	0.0371		0.8	0.7987	0.7782	0.6554	0.3277
25	0	0					0.75	0.7471	0.7119	0.5537	0.2373
33	0.4517	0.0632					0.67	0.6621	0.5975	0.401	0.135
40	0	0		0.2629	0.0912		0.6	0.5846	0.4925	0.2851	0.0778
50	0.2111	0.0808					0.5	0.4688	0.3437	0.1562	0.0312
60	0	0					0.4	0.3482	0.2099	0.0717	0.0102
67	0.1384	0.0567					0.33	0.2635	0.1325	0.0357	0.0039
75	0	0					0.25	0.1709	0.0654	0.0127	0.001
80	0.0617	0.0029					0.2	0.1181	0.0362	0.0054	0.0003
90	0	0					0.1	0.0344	0.0052	0.0004	0
100	0	0		0.0857	0.0181		0	0	0	0	0

## Sheet: Figure 3e
	0 inactive subunits			1 inactive subunits			2 inactive subunits
	Normalized Count	Normalized Count_Error	# of packaged DNA	Normalized Count	Normalized Count_Error	# of packaged DNA	Normalized Count	Normalized Count_Error
0	0.5759	0.0083	0	0.839	0.1056	0	0.784	0.0789
1	0.2355	0.0078	1	0.0996	0.0561	1	0.1416	0.0437
2	0.0943	0.0019	2	0.0416	0.0424	2	0.0538	0.0351
3	0.0435	0.0105	3	0.0089	0.008	3	0.0166	0.0057
4	0.0225	0.0073	4	0.0053	0.0029	4	0.0028	0.0034
5	0.0183	0.0048	5	0.0026	0.0024	5	0.0012	0.0024
6	0.0033	0	6	0.0005	0.0011	6	0	0
7	0	0	7	0.0006	0.0012	7	0	0
8	0.005	0.0016	8	0.0018	0.0036	8	0	0
9	0.0017	0.0017	9	0	0	9	0	0

## Sheet: Figure 3a
Time (s)	Cy3 green	Cy5 red		Time (s)	Cy3 green	Cy5 red		Time (s)	Cy3 green	Cy5 red
0	-27.75	-52.645		0	-45.25	-48.295		0	-48	-47.94
0.1	-30	-54.65		0.1	-43.25	-43.985		0.1	-47.5	-46.05
0.2	-34.5	-52.91		0.2	-42.25	-42.205		0.2	-48.75	-42.025
0.3	-35.5	-53.44		0.3	-41.5	-41.12		0.3	-49	-44.47
0.4	-39	-55.67		0.4	-39.75	-42.255		0.4	-43	-45.54
0.5	-38.5	-53.28		0.5	-39.25	-44.115		0.5	-45.25	-44.545
0.6	-35.25	-48.495		0.6	-38.5	-41.53		0.6	-41.25	-45.675
0.7	-36	-47.58		0.7	-36.75	-43.415		0.7	-43.25	-41.485
0.8	-33.251	-43.691		0.8	-37.5	-41.5		0.8	-48.667	-43.937
0.9	-30.438	-46.204		0.9	-36.5	-43.97		0.9	-43	-41.049
1	-38.5	-53.28		1	-37.503	-42.004		1	-41.988	-40.836
1.1	-35.184	-48.474		1.1	-36.75	-40.415		1.1	-41.244	-45.679
1.2	-35.757	-47.575		1.2	-34.25	-42.465		1.2	-43.25	-41.485
1.3	-33.244	-43.688		1.3	-32.5	-41.85		1.3	-46.25	-40.075
1.4	-22.5	-45.8		1.4	-36.5	-43.97		1.4	-50.168	-40.452
1.5	-20.25	-47.045		1.5	-37.5	-42		1.5	-50.5	-32.89
1.6	-24	-44.47		1.6	-36.75	-40.415		1.6	-51.75	-36.115
1.7	-23.5	-47.33		1.7	-34.25	-42.465		1.7	-50.25	-40.195
1.8	-24.5	-47.86		1.8	-32.5	-41.849		1.8	-48.75	-39.525
1.9	-22.5	-45.8		1.9	-31.75	-38.015		1.9	-48.75	-43.025
2	-20.25	-47.045		2	-33.191	-40.631		2	-49.193	-35.901
2.1	-24.005	-44.471		2.1	-29.002	-49.367		2.1	-45	-44.1
2.2	-23.758	-45.028		2.2	-37.5	-31.5		2.2	-45.5	-42.24
2.3	-23.5	-50.33		2.3	-29.25	-48.065		2.3	-45.001	-42.099
2.4	-31.25	-46.875		2.4	-31.095	-40.205		2.4	-48.734	-42.98
2.5	-31.75	-50.515		2.5	-30.75	-43.985		2.5	-44.75	-40.905
2.6	-34.25	-46.965		2.6	-29	-49.37		2.6	-45	-44.1
2.7	-28.049	-46.927		2.7	-33.25	-46.435		2.7	-45.5	-42.24
2.8	-28.5	-53.48		2.8	-36.75	-35.915		2.8	-45	-42.1
2.9	-29	-52.12		2.9	-39.25	-38.615		2.9	-42.573	-45.49
3	-30.808	-52.655		3	-35.5	-38.69		3	-41.25	-45.675
3.1	-31.895	-50.431		3.1	-30.751	-45.235		3.1	-42.5	-46.4
3.2	-32.25	-52.405		3.2	-36.173	-37.223		3.2	-42.25	-47.955
3.3	-31.495	-49.028		3.3	-36.75	-35.915		3.3	-41.995	-46.76
3.4	-28.41	-50.775		3.4	-39.249	-38.615		3.4	-41.492	-48.694
3.5	-31.188	-51.834		3.5	-27.273	-34.451		3.5	-41.344	-46.97
3.6	-32.75	-47.295		3.6	-35.726	-43.589		3.6	-40	-48.45
3.7	-31.75	-49.015		3.7	-32.751	-46.027		3.7	-40.75	-47.785
3.8	-30.5	-48.29		3.8	-29.75	-39.205		3.8	-42	-46.76
3.9	-29.634	-51.523		3.9	-40.934	-44.44		3.9	-42.75	-50.095
4	-32.75	-44.795		4	-31.548	-36.721		4	-41.5	-49.12
4.1	-32.75	-47.295		4.1	-41.249	-37.175		4.1	-42.242	-46.711
4.2	-31.75	-49.015		4.2	-35.75	-35.385		4.2	-40.752	-47.784
4.3	-30.553	-48.411		4.3	-32.25	-32.905		4.3	-40.552	-43.902
4.4	-34.128	-47.103		4.4	-41	-44.48		4.4	-42	-45.26
4.5	-36.5	-49.97		4.5	-40	-41.2		4.5	-45.25	-44.795
4.6	-29.251	-51.773		4.6	-41.25	-37.175		4.6	-42.25	-46.705
4.7	-33.307	-53.326		4.7	-42.249	-39.704		4.7	-41.5	-47.37
4.8	-31.507	-50.577		4.8	-42.5	-39.9		4.8	-38.25	-44.585
4.9	-34.5	-46.41		4.9	-37.75	-42.695		4.9	-51.75	-48.615
5	-36.5	-49.97		5	-31.25	-39.625		5	-50.25	-49.945
5.1	-33.5	-50.13		5.1	-37.25	-39.805		5.1	-45.75	-49.185
5.2	-30.501	-47.541		5.2	-42.113	-39.783		5.2	-48.75	-51.525
5.3	-33.001	-46.494		5.3	-42.219	-39.994		5.3	-49.752	-53.804
5.4	-33	-49.49		5.4	-38	-37.14		5.4	-55.135	-52.947
5.5	-33.5	-50.13		5.5	-36.5	-37.97		5.5	-50.25	-49.945
5.6	-32.75	-50.545		5.6	-40.5	-40.09		5.6	-45.752	-49.186
5.7	-30.502	-47.538		5.7	-39.5	-39.06		5.7	-49.987	-50.511
5.8	-33	-46.49		5.8	-39.25	-45.115		5.8	-48.015	-48.485
5.9	-33	-49.49		5.9	-39.75	-42.755		5.9	-49.75	-41.055
6	-33.5	-50.13		6	-39.25	-41.615		6	-49.25	-43.915
6.1	-32.75	-50.545		6.1	-41.25	-44.175		6.1	-50.75	-46.335
6.2	-32.75	-44.795		6.2	-42.25	-42.955		6.2	-49.75	-43.805
6.3	-29.749	-42.957		6.3	-40.49	-49.058		6.3	-52.495	-50.697
6.4	-27.175	-40.565		6.4	-39.75	-42.755		6.4	-53.25	-45.035
6.5	-20.75	-46.185		6.5	-39.25	-41.615		6.5	-49.25	-43.915
6.6	-23.75	-47.275		6.6	-41.25	-44.175		6.6	-50.75	-46.335
6.7	-24	-52.72		6.7	-42.25	-42.955		6.7	-49.75	-43.805
6.8	-24.5	-53.61		6.8	-40.49	-49.088		6.8	-52.5	-50.7
6.9	-29.024	-45.615		6.9	-34.252	-41.72		6.9	-53.25	-45.035
7	-34.243	-45.715		7	-36.25	-46.525		7	-56.25	-40.625
7.1	-33	-48.74		7.1	-35	-50.8		7.1	-53.25	-43.535
7.2	-31.25	-49.375		7.2	-37.5	-45.5		7.2	-57.75	-45.045
7.3	-31	-44.18		7.3	-40	-36.45		7.3	-58	-43.74
7.4	-28.25	-40.785		7.4	-40	-40.2		7.4	-57.75	-49.295
7.5	-26.75	-43.115		7.5	-37.5	-41.5		7.5	-55	-47.9
7.6	-27.018	-42.63		7.6	-31.5	-34.57		7.6	-53.75	-44.425
7.7	-31.141	-49.332		7.7	-38.25	-28.085		7.7	-49	-44.72
7.8	-25.261	-44.195		7.8	-37.319	-35.287		7.8	-49.266	-43.915
7.9	-28.25	-40.785		7.9	-39.756	-38.913		7.9	-57.75	-49.295
8	-26.75	-41.146		8	-35.75	-38.635		8	-55	-47.9
8.1	-27.682	-38.012		8.1	-36.013	-39.088		8.1	-53.75	-44.425
8.2	-27	-35.31		8.2	-37.499	-31.251		8.2	-49.613	-39.237
8.3	-27.5	-38.7		8.3	-33.5	-33.63		8.3	-53.498	-13.995
8.4	-25.75	-35.335		8.4	-36.382	-24.98		8.4	-50.096	-31.535
8.5	-28.5	-35.23		8.5	-38.866	-16.585		8.5	-49.75	-17.805
8.6	-27.75	-37.895		8.6	-36.002	-39.055		8.6	-52.5	-17.45
8.7	-27	-35.31		8.7	-37.5	-31.248		8.7	-52	-16.56
8.8	-27.5	-38.7		8.8	-36.25	-30.275		8.8	-47.5	-16.3
8.9	-25.75	-35.335		8.9	-36.25	-24.525		8.9	-46.697	-12.131
9	-28.5	-35.23		9	-39.25	-13.865		9	-49.75	-17.805
9.1	-24.784	-36.151		9.1	-38.494	2.0024		9.1	-52.5	-17.45
9.2	-25.25	-35.189		9.2	-32.942	22.542		9.2	-52	-16.56
9.3	-22.058	-28.687		9.3	-35.5	33.061		9.3	-47.75	-2.745
9.4	-20.75	-23.685		9.4	-33.75	40.675		9.4	-47	13.34
9.5	-21.5	-14.52		9.5	-30	60.353		9.5	-44.5	20.29
9.6	-20.502	5.995		9.6	-33.5	86.119		9.6	-44	-4.07
9.7	-25.009	-29.815		9.7	-36.249	94.222		9.7	-46.75	3.285
9.8	-22	-28.405		9.8	-32.386	96.07		9.8	-47.75	-2.745
9.9	-19.129	-5.7026		9.9	-22.53	71.887		9.9	-47.016	13.333
10	-21.5	-14.52		10	-27.771	101.25		10	-50.75	14.665
10.1	-20.5	6.01		10.1	-21.25	128.67		10.1	-51.25	12.275
10.2	-19.75	16.595		10.2	-22.75	151.5		10.2	-51	8.72
10.3	-16	31.02		10.3	-25.786	163.69		10.3	-48.5	0.92
10.4	-16	29.02		10.4	-24.271	167.12		10.4	-47.753	0.76274
10.5	-18.517	31.997		10.5	-24.75	131.2		10.5	-48.776	10.529
10.6	-17.248	37.049		10.6	-21.251	128.68		10.6	-51.242	12.252
10.7	-19.5	47.79		10.7	-22.75	151.5		10.7	-51	8.72
10.8	-10.167	71.916		10.8	-24.75	145.95		10.8	-48.5	0.92
10.9	-9.2715	62.128		10.9	-28	138.91		10.9	-47.75	0.755
11	-10.798	93.703		11	-25.672	160.27		11	-48.75	10.475
11.1	-17	105.99		11.1	-28.643	154.58		11.1	-46.5	-1.5199
11.2	-19.25	109.48		11.2	-26	149.72		11.2	-43.416	6.3922
11.3	-19.75	119.1		11.3	-26.25	151.02		11.3	-40.5	11.661
11.4	-20.779	90.189		11.4	-24.5	135.64		11.4	-39.25	25.885
11.5	-21.75	88.785		11.5	-25.749	140.18		11.5	-37.25	12.195
11.6	-21	92.87		11.6	-26.626	163.98		11.6	-38.248	18.417
11.7	-22	97.84		11.7	-26	149.72		11.7	-28.75	19.075
11.8	-21	110.62		11.8	-26.249	151.04		11.8	-34.307	12.984
11.9	-21	90.87		11.9	-25.406	139.57		11.9	-36.75	13.835
12	-21.737	88.874		12	-25.756	140.19		12	-37.25	19.945
12.1	-21	92.87		12.1	-29.796	142.87		12.1	-39	28.58
12.2	-22	97.84		12.2	-26.756	158.86		12.2	-38.763	30.169
12.3	-21	110.62		12.3	-30.239	145.96		12.3	-34.275	12.677
12.4	-21.75	103.03		12.4	-28.75	154.52		12.4	-36.75	13.835
12.5	-20.223	98.98		12.5	-29.002	173.48		12.5	-37.25	19.945
12.6	1	112.53		12.6	-30.754	145.15		12.6	-38.999	28.576
12.7	0.5	120.89		12.7	-33.75	134.18		12.7	-31.265	25.893
12.8	-0.75	112.16		12.8	-30.25	145.91		12.8	-34.25	32.535
12.9	-0.75	99.415		12.9	-28.75	172.07		12.9	-37.25	21.945
13	0.5	118.14		13	-21.084	157.67		13	-37.5	14.5
13.1	-8	92.51		13.1	-21.74	142.48		13.1	-34.75	11.395
13.2	-9.7476	105.65		13.2	-20.5	128.01		13.2	-45.5	16.26
13.3	-0.77492	112.15		13.3	-21.75	136.04		13.3	-47.75	16.755
13.4	-0.75	99.415		13.4	-23.75	129.23		13.4	-46.75	11.035
13.5	-4.5	92.74		13.5	-26.496	132.09		13.5	-42.542	20.817
13.6	-7.9989	92.508		13.6	-18	123.46		13.6	-38.756	14.531
13.7	-9.7496	105.64		13.7	-20.5	128.01		13.7	-40	23.3
13.8	-5.8789	104.99		13.8	-27.615	116.89		13.8	-35.75	24.365
13.9	5.2444	107.59		13.9	-24.065	128.17		13.9	-46.75	11.035
14	2.75	120.64		14	-26.5	132.08		14	-44	18.18
14.1	-3	83.41		14.1	-25.5	120.11		14.1	-38.75	14.525
14.2	-4.75	86.295		14.2	-32	96.54		14.2	-39.558	23.033
14.3	0.5	96.64		14.3	-38.249	82.147		14.3	-40.46	19.872
14.4	-5.5	137.21		14.4	-33.75	36.925		14.4	-42.25	14.295
14.5	-5.75	121.51		14.5	-31.638	54.147		14.5	-45.999	9.871
14.6	-1	118.22		14.6	-34.594	60.298		14.6	-48.702	6.2438
14.7	-5.2421	105.69		14.7	-27.256	84.707		14.7	-49.997	16.501
14.8	-5.75	145.76		14.8	-34.25	94.035		14.8	-50.5	19.11
14.9	-5.5	137.21		14.9	-33.5	104.12		14.9	-50	18.25
15	-5.75	121.51		15	-28.994	97.148		15	-45.123	10.992
15.1	-16.749	100.19		15.1	-34.5	41.34		15.1	-47.372	10.056
15.2	-13.75	99.025		15.2	-29.241	72.455		15.2	-49.984	16.514
15.3	-14	86.08		15.3	-24.75	81.945		15.3	-50.5	19.11
15.4	-8.25	94.565		15.4	-32.383	92.036		15.4	-50	18.25
15.5	-18.5	92.57		15.5	-28.921	83.232		15.5	-45	11.15
15.6	-16.75	100.18		15.6	-30.256	106.13		15.6	-43.002	22.204
15.7	-13.75	99.025		15.7	-36.75	67.335		15.7	-39.005	26.302
15.8	-14	86.08		15.8	-31.25	85.125		15.8	-35.25	30.505
15.9	-11.744	106.07		15.9	-31.977	73.131		15.9	-37.25	36.445
16	-7.5591	97.932		16	-29	76.38		16	-42.499	19.599
16.1	-18.703	87.341		16.1	-36	79.67		16.1	-46.352	6.1016
16.2	-7.3848	115.54		16.2	-36.75	67.335		16.2	-45	2.1391
16.3	-22.665	113.73		16.3	-22	89.59		16.3	-46	-3.13
16.4	-14.75	118.74		16.4	-24.75	82.195		16.4	-43.75	11.625
16.5	-13.529	128.41		16.5	-29	79.38		16.5	-40.25	24.355
16.6	-18.79	89.444		16.6	-21	93.87		16.6	-40.75	18.715
16.7	-17.5	95.6		16.7	-22.5	86.7		16.7	-41.75	22.435
16.8	-23	113.81		16.8	-22	89.59		16.8	-42.501	11.096
16.9	-5.2598	121.9		16.9	-24.75	82.195		16.9	-43.88	12.001
17	-10.75	111.62		17	-26.5	88.33		17	-47.536	13.571
17.1	-14.25	140.88		17.1	-5.5	439.71		17.1	-47.748	7.0084
17.2	-12.5	168.25		17.2	-7.5	424.15		17.2	-41.75	22.435
17.3	-12.5	175.75		17.3	-4.75	441.29		17.3	-42.5	11.1
17.4	-5.2502	121.91		17.4	-12	437.89		17.4	-44.494	13.782
17.5	-9.7502	146.14		17.5	-3.398	487.25		17.5	-47.75	13.255
17.6	-10.25	114.01		17.6	-0.5	513.86		17.6	-47.75	7.005
17.7	-9.75	107.14		17.7	-1.25	477.27		17.7	-47	7.59
17.8	-12.495	175.48		17.8	-1.75	461.38		17.8	-47.5	8.7
17.9	-10.5	180.06		17.9	-12	437.89		17.9	-44.75	11.595
18	-9.75	146.14		18	-9.7458	397.46		18	-41.25	5.575
18.1	-10.25	114		18.1	-0.5	513.86		18.1	-40.25	5.6059
18.2	-9.75	107.15		18.2	-1.25	477.27		18.2	-39.5	13.19
18.3	-11.25	104.98		18.3	-1.75	461.38		18.3	-47.485	8.7063
18.4	-19	111.43		18.4	-2.5	435.05		18.4	-44.75	11.601
18.5	-19.25	129.99		18.5	-9.75	397.39		18.5	-41.864	23.306
18.6	-15.75	129.22		18.6	-25.416	80.382		18.6	-46.25	30.175
18.7	-16	107.52		18.7	-20.5	93.26		18.7	-45.25	32.954
18.8	-21.25	134.42		18.8	-23	97.81		18.8	-42.5	10.854
18.9	-19	111.43		18.9	-26.5	81.08		18.9	-44.75	19.345
19	-19.25	129.98		19	-26.25	85.775		19	-42	27.239
19.1	-17.25	101.3		19.1	-21.5	62.23		19.1	-41	16.77
19.2	-21.25	96.425		19.2	-21.992	47.589		19.2	-42.75	15.655
19.3	-23.75	96.475		19.3	-23	97.81		19.3	-44.25	13.485
19.4	-16.5	96.13		19.4	-26.5	81.08		19.4	-46.75	24.161
19.5	-19.5	90.29		19.5	-26.25	85.775		19.5	-47.5	10.45
19.6	-17.25	101.3		19.6	-31.5	89.93		19.6	-41	16.77
19.7	-21.25	96.425		19.7	-31.748	83.727		19.7	-42.75	15.655
19.8	-23.75	96.476		19.8	-25.25	92.805		19.8	-44.25	13.485
19.9	-23.75	141.72		19.9	-21.738	91.03		19.9	-47.75	17.755
20	-22	119.84		20	-18.75	97.875		20	-47.5	10.45
20.1	-24	133.28		20.1	-18.25	90.515		20.1	-43.5	31.32
20.2	-22.25	110.4		20.2	-26.522	86.793		20.2	-41.25	12.075
20.3	-22.5	110.95		20.3	-22.25	68.395		20.3	-36.75	18.585
20.4	-20	129.9		20.4	-25.465	60.502		20.4	-39.252	34.094
20.5	-15.751	113.72		20.5	-19.041	96.952		20.5	-42.992	29.954
20.6	-24	133.28		20.6	-18.25	90.515		20.6	-43.5	31.32
20.7	-22.25	110.39		20.7	-21.5	89.73		20.7	-39.045	32.287
20.8	-22.5	110.95		20.8	-22.254	68.428		20.8	-36.75	18.585
20.9	-20	129.9		20.9	-26.25	54.025		20.9	-39.709	23.202
21	-15.75	113.72		21	-28.071	70.887		21	-35.001	23.95
21.1	-19	139.68		21.1	-30.25	52.655		21.1	-42.25	26.795
21.2	-18.25	141.76		21.2	-24.5	72.39		21.2	-40.5	28.66
21.3	-15.75	138.21		21.3	-23.25	69.365		21.3	-40.5	21.66
21.4	-21	106.37		21.4	-22.5	80.7		21.4	-38.242	47.578
21.5	-14.499	128.68		21.5	-25.75	111.91		21.5	-44.25	26.964
21.6	-18.997	139.67		21.6	-25.251	78.31		21.6	-44.609	26.027
21.7	-18.224	141.52		21.7	-24.5	72.39		21.7	-45.095	29.671
21.8	-18.206	132.69		21.8	-23.307	69.462		21.8	-40.5	21.66
21.9	-19.5	123.79		21.9	-22.511	80.702		21.9	-38	30.36
22	-17.25	102.79		22	-33.479	65.18		22	-53.249	34.715
22.1	-17.75	92.655		22.1	-34.412	55.042		22.1	-45.51	25.899
22.2	-16.776	119.21		22.2	-34.519	97.259		22.2	-47.622	29.721
22.3	-20	128.61		22.3	-35.25	89.755		22.3	-52.25	31.245
22.4	-19.5	123.79		22.4	-35.25	83.005		22.4	-52.25	34.245
22.5	-17.25	102.8		22.5	-34.5	62.34		22.5	-53.25	34.715
22.6	-17.75	92.655		22.6	-34.499	54.342		22.6	-49.5	25.89
22.7	-16.25	93.825		22.7	-22.653	80.823		22.7	-31.752	22.236
22.8	-17.75	85.655		22.8	-21.75	83.535		22.8	-31.5	19.43
22.9	-19.75	97.345		22.9	-22	79.84		22.9	-32.75	11.705
23	-16.007	116.77		23	-16.5	92.88		23	-37	33.137
23.1	-21.956	99.157		23.1	-22	84.59		23.1	-37.75	25.555
23.2	-17.25	105.54		23.2	-22.476	81.588		23.2	-39	28.83
23.3	-17.75	85.657		23.3	-21.75	83.535		23.3	-38.25	39.165
23.4	-19.75	97.345		23.4	-22	79.84		23.4	-41.25	39.075
23.5	-23.75	116.97		23.5	-25.697	87.546		23.5	-40.747	29.701
23.6	-19.25	131.73		23.6	-30.5	79.21		23.6	-42.75	31.155
23.7	-17	130.49		23.7	-28	96.16		23.7	-40.75	26.965
23.8	-16.25	116.57		23.8	-30.25	100.65		23.8	-41	20.27
23.9	-11.5	125.53		23.9	-30.5	93.46		23.9	-43.5	24.57
24	-15.25	119.6		24	-27.75	86.355		24	-40.762	29.759
24.1	-19.25	131.73		24.1	-30.5	79.21		24.1	-42.75	31.155
24.2	-17	130.49		24.2	-28	96.16		24.2	-40.75	26.965
24.3	-16.25	116.57		24.3	-30.25	100.65		24.3	-41	20.27
24.4	-21.249	54.934		24.4	-29.775	97.146		24.4	-43.5	24.57
24.5	-15.251	119.6		24.5	-28.75	92.825		24.5	-41.519	32.351
24.6	-13.758	99.034		24.6	-31.25	79.875		24.6	-43.112	29.154
24.7	-11.75	84.585		24.7	-23.5	62.67		24.7	-39.501	38.94
24.8	-19.5	130.54		24.8	-22.5	55.2		24.8	-40	33.3
24.9	-21.5	108.48		24.9	-24.5	69.14		24.9	-41.702	36.457
25	-16.5	87.38		25	-22	75.59		25	-40.695	29.008
25.1	-21.058	102.71		25.1	-24.48	78.428		25.1	-44.909	31.017
25.2	-17.5	129.6		25.2	-25.263	77.126		25.2	-48	34.563
25.3	-19.5	130.54		25.3	-22.461	55.603		25.3	-50.819	42.021
25.4	-21.5	108.48		25.4	-23	76.56		25.4	-51.575	46.527
25.5	-16.501	87.379		25.5	-23.25	75.865		25.5	-50.248	34.305
25.6	-19.75	98.595		25.6	-29.5	67.74		25.6	-50.5	17.61
25.7	-15.274	107.66		25.7	-24.5	71.89		25.7	-49.75	12.695
25.8	-13	62.36		25.8	-21.398	76.33		25.8	-51.25	9.025
25.9	-11.5	82.78		25.9	-23	76.56		25.9	-53.25	21.974
26	-10.5	113.81		26	-23.25	75.865		26	-50.25	34.304
26.1	-20.056	82.913		26.1	-29.5	67.74		26.1	-51.036	31.662
26.2	-15.001	130.03		26.2	-33.745	77.672		26.2	-48.778	21.229
26.3	-15.5	131.91		26.3	-27.75	71.107		26.3	-51.25	9.0273
26.4	-11.5	109.28		26.4	-28.801	75.204		26.4	-52.457	21.687
26.5	-12	127.89		26.5	-30.243	75.665		26.5	-50.75	30.915
26.6	-12.353	101.33		26.6	-25.613	80.487		26.6	-51.25	37.275
26.7	-14.296	125.27		26.7	-20.253	93.952		26.7	-47	36.84
26.8	-15.5	131.91		26.8	-21.75	97.535		26.8	-43.25	37.765
26.9	-16.5	81.63		26.9	-22.5	93.45		26.9	-44.832	41.411
27	-14.547	108.08		27	-22	91.34		27	-47.243	11.008
27.1	-12.006	92.416		27.1	-24.252	87.673		27.1	-47.238	25.769
27.2	-11.5	106.28		27.2	-23.689	88.12		27.2	-39	85.079
27.3	-16.75	99.685		27.3	-21.75	97.535		27.3	-37.792	91.388
27.4	-16.5	81.63		27.4	-22.5	93.45		27.4	-42.75	58.155
27.5	-15.5	100.66		27.5	-22	91.34		27.5	-44	62.18
27.6	-28.729	128.53		27.6	-25.25	87.805		27.6	-45.5	80.26
27.7	-12.25	90.445		27.7	-26.25	83.775		27.7	-41.712	84.197
27.8	-15	100.3		27.8	-19.588	106.22		27.8	-44.242	52.784
27.9	-20	101.65		27.9	-17.975	110.11		27.9	-47.25	57.395
28	-1.5	91.33		28	-21.659	93.511		28	-48.055	55.292
28.1	-6.25	86.875		28.1	-19.5	106.79		28.1	-48.5	63.922
28.2	-12	81.14		28.2	-23.75	79.975		28.2	-47.587	71.364
28.3	-15.25	91.355		28.3	-25.5	82.36		28.3	-46.25	69.425
28.4	-18.25	105.77		28.4	-25.844	95.581		28.4	-41.75	62.935
28.5	-18.25	108.02		28.5	-31.737	97.002		28.5	-39	57.83
28.6	-15.25	104.11		28.6	-24.496	101.39		28.6	-37.666	61.296
28.7	-15.5	86.16		28.7	-19.751	87.593		28.7	-47.749	71.005
28.8	-15.75	81.965		28.8	-20.69	83.947		28.8	-46.25	69.425
28.9	-10.75	86.365		28.9	-16.592	75.926		28.9	-41.75	62.935
29	-18.25	108.01		29	-31.75	96.985		29	-39	57.83
29.1	-15.25	104.1		29.1	-16.25	90.325		29.1	-37.25	61.195
29.2	-15.5	86.16		29.2	-14.349	83.216		29.2	-38.25	67.915
29.3	-15.75	81.965		29.3	-19.873	85.336		29.3	-40.75	69.715
29.4	-18	134.46		29.4	-16	74.77		29.4	-45.263	64.194
29.5	-17.727	139.87		29.5	-16.75	87.935		29.5	-44.25	53.735
29.6	-16.032	140.61		29.6	-30.623	59.037		29.6	-45.671	67.71
29.7	-13	105.61		29.7	-14.258	83.115		29.7	-54.75	63.795
29.8	-15	151.8		29.8	-21.209	59.168		29.8	-48.465	43.184
29.9	-12.5	165.25		29.9	-18.746	77.376		29.9	-33.75	69.425
30	-14.75	166.75		30	-19.902	84.021		30	-36.75	53.085
30.1	-11.398	175.49		30.1	-32	56.04		30.1	-39.25	58.135
30.2	-12.75	133.81		30.2	-25.503	54.437		30.2	-39	66.33
30.3	-15	151.8		30.3	-24.558	70.493		30.3	-38.249	56.661
30.4	-12.5	165.25		30.4	-21.25	61.425		30.4	-33.948	69.559
30.5	-14.75	166.74		30.5	-22.5	56.45		30.5	-36.807	53.258
30.6	-11.25	176.47		30.6	-22.596	80.857		30.6	-39.25	58.135
30.7	-23.961	76.159		30.7	-26.5	70.625		30.7	-39	66.33
30.8	-23.25	52.115		30.8	-24.907	71.308		30.8	-38.25	56.665
30.9	-24	54.03		30.9	-33.499	71.369		30.9	-45.946	16.291
31	-22.5	71.95		31	-22.617	56.468		31	-50.25	21.556
31.1	-21	85.37		31.1	-38.25	56.165		31.1	-52.75	25.105
31.2	-22.75	108.75		31.2	-30.336	60.445		31.2	-51.5	21.83
31.3	-21.5	112.73		31.3	-33.416	55.894		31.3	-52.5	21.55
31.4	-23.961	54.722		31.4	-33.5	71.37		31.4	-52	33.44
31.5	-23.879	98.907		31.5	-24.716	63.31		31.5	-50.25	21.555
31.6	-25	79		31.6	-38.209	56.25		31.6	-52.75	25.105
31.7	-22.75	108.75		31.7	-27.532	89.105		31.7	-51.5	21.83
31.8	-21.5	112.73		31.8	-33.439	55.016		31.8	-52.5	21.55
31.9	-20.25	121.2		31.9	-27.5	85.786		31.9	-52	33.44
32	-24	101.28		32	-24.5	63.39		32	-49.75	27.445
32.1	-19.708	90.498		32.1	-25.5	82.61		32.1	-50.75	26.665
32.2	-14.5	67.191		32.2	-27.5	89.3		32.2	-40.75	14.216
32.3	-21.742	83.272		32.3	-23.36	76.621		32.3	-40.5	7.1617
32.4	-18.5	92.82		32.4	-20.25	66.205		32.4	-44.75	6.3461
32.5	-12.25	102.19		32.5	-22.75	64.005		32.5	-44.382	12.672
32.6	-19.25	99.485		32.6	-28.5	58.022		32.6	-47.996	9.0628
32.7	-17.5	84.6		32.7	-32.746	54.691		32.7	-50.5	1.61
32.8	-18.25	89.265		32.8	-25.545	64.704		32.8	-47.754	9.8894
32.9	-20.745	80.068		32.9	-20.311	66.121		32.9	-49.999	12.749
33	-15.25	84.605		33	-21.305	61.829		33	-45.723	23.632
33.1	-19.25	99.485		33.1	-19.5	72.29		33.1	-45.5	26.76
33.2	-17.5	84.6		33.2	-22.398	73.431		33.2	-43.023	29.149
33.3	-18.25	89.265		33.3	-26.073	85.014		33.3	-39.754	23.238
33.4	-20.678	80.47		33.4	-27.499	101.79		33.4	-50	12.75
33.5	-19.75	66.352		33.5	-24	99.28		33.5	-45.75	24.315
33.6	-22.75	73.505		33.6	-19.401	77.079		33.6	-45.5	26.76
33.7	-13.884	130.9		33.7	-21.75	74.785		33.7	-49.75	27.695
33.8	-17.129	105.89		33.8	-26	85.47		33.8	-47.5	30.45
33.9	-20.96	82.578		33.9	-27.5	101.8		33.9	-46.5	38.73
34	-16.818	135.21		34	-24	99.28		34	-44.997	30.385
34.1	-15.762	112.2		34.1	-33.689	94.184		34.1	-41.75	26.935
34.2	-13.797	132.21		34.2	-31.75	89.735		34.2	-43.25	33.515
34.3	-17.685	118.33		34.3	-28.379	90.546		34.3	-45.751	31.814
34.4	-13.75	110.02		34.4	-30.189	80.006		34.4	-46.207	38.015
34.5	-16.25	83.575		34.5	-29.059	100.56		34.5	-45	30.4
34.6	-19.853	101.98		34.6	-34	94.48		34.6	-41.75	26.935
34.7	-21	113.87		34.7	-38.999	83.581		34.7	-43.25	33.515
34.8	-17	118.99		34.8	-36.25	74.475		34.8	-45.75	31.815
34.9	-13.75	110.03		34.9	-36.749	66.837		34.9	-42	27.74
35	-16.25	83.575		35	-37.75	69.305		35	-44.694	23.759
35.1	-15.5	99.16		35.1	-36.728	76.439		35.1	-44.25	32.485
35.2	-19.75	102.34		35.2	-38.999	83.581		35.2	-46	22.12
35.3	-21.5	112.98		35.3	-36.249	74.477		35.3	-46.5	19.23
35.4	-22.5	122.7		35.4	-36.75	66.835		35.4	-43.5	19.32
35.5	-23.75	109.97		35.5	-37.75	69.305		35.5	-44.317	16.479
35.6	-24	140.78		35.6	-37	74.64		35.6	-44.25	32.482
35.7	-24.75	119.69		35.7	-30	80.85		35.7	-41.25	8.325
35.8	-24.25	108.33		35.8	-32.25	70.595		35.8	-46.499	19.231
35.9	-25.25	101.81		35.9	-31.25	73.375		35.9	-43.5	19.32
36	-23.579	109.58		36	-32.25	76.345		36	-45	14.9
36.1	-24	140.78		36.1	-30.749	70.015		36.1	-44.5	8.79
36.2	-24.75	119.69		36.2	-30.25	66.155		36.2	-46.669	10.01
36.3	-24.25	108.33		36.3	-32.25	70.595		36.3	-46.5	6.23
36.4	-25.25	101.81		36.4	-31.25	73.375		36.4	-48.5	6.67
36.5	-10.5	107.06		36.5	-32.25	76.345		36.5	-49.25	7.335
36.6	-12.75	119.8		36.6	-30.75	70.015		36.6	-47.25	29.395
36.7	-18	104.46		36.7	-30.25	66.155		36.7	-49	12.53
36.8	-9.5	103.34		36.8	-25	75.5		36.8	-46.5	6.23
36.9	-15	95.05		36.9	-27	81.19		36.9	-49.929	0.79244
37	-10.5	107.06		37	-25.922	94.971		37	-49.25	7.335
37.1	-12.831	119.96		37.1	-23.599	108		37.1	-50.984	-0.97578
37.2	-13.638	134.52		37.2	-19.094	96.598		37.2	-49	12.53
37.3	-20.495	102.97		37.3	-24	104.03		37.3	-48.992	6.0382
37.4	-25	103.5		37.4	-22.5	84.7		37.4	-50	0.50001
37.5	-20	96.4		37.5	-20	77.15		37.5	-47.5	12.95
37.6	-18.25	98.02		37.6	-17.006	72.269		37.6	-46.5	16.73
37.7	-13.774	133.34		37.7	-17.5	72.35		37.7	-47	21.34
37.8	-18	126.96		37.8	-21.75	60.785		37.8	-44.103	12.845
37.9	-23.8	102.61		37.9	-22.501	84.693		37.9	-44.5	12.29
38	-20	96.629		38	-20	77.15		38	-47.5	12.95
38.1	-17.75	122.65		38.1	-17	72.24		38.1	-46.5	16.73
38.2	-18	125.96		38.2	-33.25	63.565		38.2	-47	21.34
38.3	-12.5	125.5		38.3	-30.75	70.265		38.3	-43.219	15.258
38.4	-13.751	126.75		38.4	-29.5	67.74		38.4	-44.502	12.287
38.5	-20	96.65		38.5	-30.25	65.155		38.5	-45.992	10.606
38.6	-17.75	122.66		38.6	-32.25	83.345		38.6	-42.778	12.748
38.7	-18	125.96		38.7	-30.431	70.697		38.7	-49.232	6.4761
38.8	-17	64.24		38.8	-30.743	70.349		38.8	-47.749	16.252
38.9	-16.25	93.075		38.9	-29.5	67.74		38.9	-47	7.09
39	-12.25	122.44		39	-30.184	65.411		39	-45.886	17.376
39.1	-12.5	127.25		39.1	-25.701	84.087		39.1	-43.795	14.534
39.2	-23.997	63.294		39.2	-25.75	76.415		39.2	-44.766	12.15
39.3	-13	83.86		39.3	-30	78.85		39.3	-46.315	9.8378
39.4	-16.75	66.185		39.4	-28.5	90.27		39.4	-50.851	13.105
39.5	-17.5	73.6		39.5	-27.25	76.745		39.5	-46.041	32.075
39.6	-11.5	94.781		39.6	-31	77.82		39.6	-47.837	17.954
39.7	-15.259	103.52		39.7	-32.982	92.97		39.7	-49.75	11.195
39.8	-13	83.86		39.8	-30.205	76.331		39.8	-48.5	8.92
39.9	-16.75	66.185		39.9	-33.139	100		39.9	-48.25	5.615
40	-17.5	73.6		40	-39.47	103.39		40	-47.5	0.2
40.1	-14.5	71.443		40.1	-35.25	88.255		40.1	-47.25	-0.855
40.2	-18.25	71.765		40.2	-35.25	86.255		40.2	-49.75	11.195
40.3	-21.25	88.925		40.3	-34	70.732		40.3	-48.5	8.92
40.4	-22	101.09		40.4	-34.242	97.323		40.4	-48.25	5.615
40.5	-23.157	94.38		40.5	-39.5	103.69		40.5	-47.5	0.2
40.6	-20.232	137.49		40.6	-35.131	88.425		40.6	-47.25	-0.855
40.7	-16.75	128.17		40.7	-34.522	86.645		40.7	-48.253	19.814
40.8	-21.249	88.932		40.8	-34	70.73		40.8	-49.103	2.5823
40.9	-22	101.09		40.9	-34	86.48		40.9	-52	-4.06
41	-25.5	126.36		41	-31.75	96.235		41	-51.745	-8.5522
41.1	-20.25	80.958		41.1	-26.99	98.297		41.1	-48.171	10.829
41.2	-18.25	83.765		41.2	-29.962	66.991		41.2	-48.25	19.865
41.3	-20.25	82.955		41.3	-27	68.19		41.3	-50.873	13.374
41.4	-17.7	107.59		41.4	-20.5	78.01		41.4	-51.765	-3.1214
41.5	-19.25	80.235		41.5	-15.281	82.961		41.5	-51.75	-8.615
41.6	-20.244	80.986		41.6	-29.64	90.556		41.6	-51.75	-8.865
41.7	-18.25	83.765		41.7	-30	66.85		41.7	-50	9
41.8	-20.25	82.955		41.8	-27	68.19		41.8	-51	14.47
41.9	-17.75	107.66		41.9	-20.404	79.684		41.9	-45.731	11.223
42	-20.75	109.56		42	-15	83.05		42	-46.739	20.246
42.1	-17.75	100.41		42.1	-14.75	65.008		42.1	-41	8.77
42.2	-17	108.24		42.2	-15.25	107.1		42.2	-42.739	17.877
42.3	-19	126.93		42.3	-14.696	103.6		42.3	-43.75	16.125
42.4	-17.75	135.9		42.4	-19	104.18		42.4	-32.75	-8.795
42.5	-15	154.55		42.5	-33.221	91.036		42.5	-40.75	12.715
42.6	-15.06	128.67		42.6	-30.746	86.26		42.6	-45.5	16.51
42.7	-16.989	108.27		42.7	-28	90.66		42.7	-46.25	25.175
42.8	-19	126.93		42.8	-23.5	94.67		42.8	-43.75	16.125
42.9	-17.75	135.9		42.9	-21	81.62		42.9	-41.75	9.685
43	-8.4305	122.93		43	-27.984	89.907		43	-40.75	12.715
43.1	-8.0008	124.01		43.1	-18.479	86.02		43.1	-36.502	24.779
43.2	-11.484	111.29		43.2	-16.5	84.63		43.2	-42.436	34.881
43.3	-9.2517	134.63		43.3	-22.001	88.842		43.3	-42.132	29.137
43.4	-9.7531	101.17		43.4	-21	91.868		43.4	-43.5	33.57
43.5	-9	107.73		43.5	-21.622	82.887		43.5	-38.337	26.13
43.6	-12.605	102		43.6	-18.455	85.943		43.6	-36.582	24.689
43.7	-11.329	110.17		43.7	-24	88.03		43.7	-53.081	5.9228
43.8	-9.75	89.895		43.8	-25.169	74.667		43.8	-52.487	-2.9102
43.9	-9.75	101.15		43.9	-26.62	71.876		43.9	-44.602	32.844
44	-9	107.73		44	-22.007	82.334		44	-47	-7.4089
44.1	-14.25	116.14		44.1	-23.5	84.17		44.1	-47.429	-0.14021
44.2	-16	107.77		44.2	-24	88.03		44.2	-49.501	1.6409
44.3	-16.75	101.19		44.3	-25.25	74.305		44.3	-52.501	-2.9404
44.4	-17	106.99		44.4	-27.75	67.855		44.4	-51.993	14.167
44.5	-13.75	114.52		44.5	-31	75.57		44.5	-48.748	-2.1297
44.6	-14.25	116.13		44.6	-31.5	77.18		44.6	-45.751	-7.4246
44.7	-16	107.77		44.7	-29.25	76.435		44.7	-49.409	1.9014
44.8	-16.75	101.19		44.8	-26.498	91.827		44.8	-50.471	14.642
44.9	-17.25	85.545		44.9	-30	81.6		44.9	-44.75	28.845
45	-21.749	85.043		45	-34.243	70.037		45	-46.457	21.171
45.1	-20.973	93.72		45.1	-33.209	64.86		45.1	-46.75	9.0728
45.2	-19.406	108.08		45.2	-37	73.64		45.2	-44.75	15.345
45.3	-22.039	136.86		45.3	-35.25	81.755		45.3	-49.758	16.707
45.4	-22	88.59		45.4	-34.75	76.395		45.4	-54.75	31.545
45.5	-21.75	92.785		45.5	-34.7	83.187		45.5	-54.5	32.24
45.6	-20	101.15		45.6	-33.5	64.37		45.6	-49.199	33.45
45.7	-17.551	114		45.7	-37	73.64		45.7	-46	24.87
45.8	-23.746	72.761		45.8	-35.25	81.755		45.8	-51.988	20.2
45.9	-22	88.59		45.9	-34.75	76.395		45.9	-41.004	23.773
46	-21.75	92.785		46	-34.75	84.645		46	-54.5	32.24
46.1	-24.75	82.195		46.1	-28.5	78.77		46.1	-50.75	39.415
46.2	-22.75	58.755		46.2	-29.5	90.49		46.2	-47.5	38.7
46.3	-18.445	95.427		46.3	-33	82.76		46.3	-40.423	14.941
46.4	-17.752	116.64		46.4	-19.507	106.77		46.4	-40.977	23.74
46.5	-21.25	96.175		46.5	-28.344	87.138		46.5	-39.294	35.034
46.6	-24.75	82.195		46.6	-28.5	78.769		46.6	-38.743	19.992
46.7	-22.749	58.757		46.7	-33.25	41.315		46.7	-34.965	50.365
46.8	-12.25	64.695		46.8	-33.497	43.094		46.8	-40.497	7.921
46.9	-14.75	75.745		46.9	-31.753	56.477		46.9	-38.029	20.116
47	-15.505	100.57		47	-31	78.57		47	-40.185	32.891
47.1	-16.25	109.07		47.1	-28.25	75.465		47.1	-48.995	14.539
47.2	-17.25	75.295		47.2	-27.25	76.495		47.2	-34.504	52.579
47.3	-22.493	81.938		47.3	-25.557	82.325		47.3	-33.001	31.761
47.4	-19.396	101.96		47.4	-22.066	74.823		47.4	-37.25	19.945
47.5	-19.25	127.23		47.5	-24.75	68.695		47.5	-44.5	22.541
47.6	-17	126.99		47.6	-28.25	75.465		47.6	-49	14.531
47.7	-15.501	132.4		47.7	-27.25	76.495		47.7	-49.5	10.89
47.8	-14.75	122.24		47.8	-25.5	82.61		47.8	-49.75	53.195
47.9	-14	96.83		47.9	-22.107	77.684		47.9	-47.75	46.255
48	-11.75	96.835		48	-31.073	70.38		48	-45.5	33.01
48.1	-12.347	94.406		48.1	-28.66	59.554		48.1	-45.75	38.315
48.2	-15.5	74.66		48.2	-25.617	44.581		48.2	-49	27.53
48.3	-14.795	120.48		48.3	-27.024	49.483		48.3	-51.75	29.385
48.4	-14	96.83		48.4	-37.479	88.95		48.4	-53.52	37.831
48.5	-11.75	96.835		48.5	-31.498	89.986		48.5	-45.5	33.01
48.6	-11.25	86.725		48.6	-31.25	120.87		48.6	-45.75	38.315
48.7	-15.5	74.661		48.7	-30.25	102.65		48.7	-49	27.53
48.8	-15.394	87.016		48.8	-26.751	48.939		48.8	-51.75	29.385
48.9	-12.5	96.5		48.9	-27.75	65.605		48.9	-54	37.13
49	-15.25	81.355		49	-28.342	72.067		49	-53.63	27.28
49.1	-16.5	84.381		49.1	-22.75	82.255		49.1	-54	8.3804
49.2	-7.25	92.095		49.2	-26.002	85.477		49.2	-55.75	19.265
49.3	-18.995	114.16		49.3	-27.25	96.469		49.3	-51.999	20.442
49.4	-16.5	126.63		49.4	-24.249	83.082		49.4	-50.5	17.61
49.5	-15.274	82.53		49.5	-21.258	58.94		49.5	-54.25	20.685
49.6	-16.5	84.38		49.6	-19.132	67.213		49.6	-52	12.94
49.7	-12.5	83		49.7	-20.562	69.936		49.7	-50.25	5.555
49.8	-12.755	128.29		49.8	-27.237	82.779		49.8	-53.5	8.27
49.9	-12.722	129.81		49.9	-25	109.25		49.9	-50.507	17.53
50	-16.808	141.17		50	-26.25	92.775		50	-54.25	20.685
50.1	-15.5	135.41		50.1	-27.158	88.029		50.1	-52	12.94
50.2	-17.75	137.15		50.2	-20.5	69.76		50.2	-50.246	5.5628
50.3	-21	114.12		50.3	-25	88.75		50.3	-47.539	13.168
50.4	-17.5	120.6		50.4	-28.84	98.01		50.4	-49.423	12.499
50.5	-18.25	132.01		50.5	-29.48	91.498		50.5	-47.75	10.255
50.6	-15.5	135.41		50.6	-26.003	107.19		50.6	-50	13.75
50.7	-17.75	137.15		50.7	-27.5	96.55		50.7	-47.75	13.755
50.8	-21	114.12		50.8	-25.5	75.86		50.8	-50	10.5
50.9	-17.446	120.5		50.9	-25.5	74.36		50.9	-49.241	12.514
51	-17.006	105.05		51	-24.026	76.599		51	-47.75	10.255
51.1	-13.028	116.92		51.1	-26	106.04		51.1	-50	13.75
51.2	-14	123.33		51.2	-27.5	96.55		51.2	-47.75	13.757
51.3	-13.706	94.355		51.3	-26.506	76.484		51.3	-50.5	10.86
51.4	-15.249	116.35		51.4	-25.508	74.36		51.4	-50.978	2.5285
51.5	-18	115.46		51.5	-33.5	91.37		51.5	-46.268	8.9099
51.6	-22.588	99.987		51.6	-29.462	94.521		51.6	-48	5.31
51.7	-14	123.33		51.7	-26.613	86.419		51.7	-47.75	17.505
51.8	-12.75	112.3		51.8	-29.8	79.376		51.8	-50.528	10.864
51.9	-12.75	112.05		51.9	-33.999	74.23		51.9	-52.488	8.7494
52	-19.75	109.1		52	-23.75	75.975		52	-50.75	5.1535
52.1	-22.75	99.505		52.1	-26.75	82.635		52.1	-50.5	7.1099
52.2	-26.245	96.779		52.2	-23.75	85.475		52.2	-51	9.7198
52.3	-12.5	93.75		52.3	-24.62	78.524		52.3	-53.217	-8.0317
52.4	-13.5	74.97		52.4	-22.75	69.755		52.4	-51.75	-6.865
52.5	-8.0015	80.327		52.5	-23.75	75.975		52.5	-49.501	-7.3587
52.6	-7	134.79		52.6	-26.75	82.635		52.6	-46.338	-5.389
52.7	-15.482	104.88		52.7	-25.163	86.964		52.7	-48.5	-4.08
52.8	-4.75	110.04		52.8	-30.999	85.32		52.8	-53	-11.34
52.9	-10.25	104.25		52.9	-17.594	70.621		52.9	-51.75	-6.865
53	-5.5	106.21		53	-17	72.24		53	-49.5	-7.36
53.1	-4.4892	100.01		53.1	-22.75	76.505		53.1	-51.5	-3.67
53.2	-9	93.98		53.2	-41.75	46.185		53.2	-53.497	-4.7304
53.3	-4.75	110.05		53.3	-44.227	51.793		53.3	-48.999	0.27707
53.4	-9.6174	129		53.4	-42.5	69.6		53.4	-50.235	0.48824
53.5	-7	102.04		53.5	-39	75.579		53.5	-56.491	-5.0471
53.6	-9	104.48		53.6	-37.037	84.886		53.6	-46.282	19.036
53.7	-7.7247	121.52		53.7	-34.287	80.614		53.7	-46.073	15.916
53.8	-4	129.13		53.8	-43.059	53.515		53.8	-48.826	2.083
53.9	-9.5	133.59		53.9	-34.25	67.785		53.9	-43.751	3.6483
54	-8.75	121.17		54	-33.25	68.065		54	-40.596	13.692
54.1	-8.25	93.565		54.1	-36.5	79.03		54.1	-42	16.49
54.2	-9.3861	110.09		54.2	-36.5	68.78		54.2	-43	10.46
54.3	-7.75	105.45		54.3	-34.314	65.152		54.3	-43	11.46
54.4	-13.25	130.16		54.4	-35.05	55.96		54.4	-40.25	16.355
54.5	-17.25	82.046		54.5	-33.25	68.065		54.5	-40	21.8
54.6	-17.75	64.655		54.6	-36.5	79.03		54.6	-42	16.49
54.7	-18.25	80.765		54.7	-36.5	68.78		54.7	-43	10.46
54.8	-15.442	83.254		54.8	-34.743	63.423		54.8	-43	11.46
54.9	-12.791	87.073		54.9	-29.25	77.435		54.9	-41	30.27
55	-17.25	82.045		55	-28.751	75.321		55	-40.001	21.809
55.1	-17.75	64.655		55.1	-27.5	72.05		55.1	-38.5	22.97
55.2	-18.248	80.758		55.2	-25.778	100.55		55.2	-39	19.83
55.3	-16.75	73.685		55.3	-28.502	95.76		55.3	-42.75	13.405
55.4	-16.5	89.88		55.4	-29.25	77.435		55.4	-52.856	10.155
55.5	-19	123.43		55.5	-28.75	75.325		55.5	-47	17.591
55.6	-17.25	123.04		55.6	-27.5	72.05		55.6	-49.75	7.695
55.7	-15.751	69.998		55.7	-33.5	53.12		55.7	-45	46.9
55.8	-16.75	73.685		55.8	-31.25	49.876		55.8	-49.762	23.222
55.9	-16.5	89.88		55.9	-35.25	69.758		55.9	-53	9.91
56	-19	123.43		56	-33.303	85.88		56	-55.247	15.906
56.1	-17.249	123.03		56.1	-38.208	62.092		56.1	-53.651	6.6027
56.2	-17.5	143.6		56.2	-38.495	83.692		56.2	-52.25	9.4951
56.3	-17.59	88.125		56.3	-37.065	74.879		56.3	-48	18.31
56.4	-21.743	99.288		56.4	-39.25	73.135		56.4	-49.5	20.64
56.5	-23.198	100.62		56.5	-37.25	79.945		56.5	-45.75	12.065
56.6	-15.75	80.715		56.6	-35.5	85.56		56.6	-58.25	5.315
56.7	-13.25	81.665		56.7	-34.75	69.147		56.7	-52.25	9.495
56.8	-17.5	86.6		56.8	-36.25	63.975		56.8	-47.983	18.203
56.9	-8.5	115.87		56.9	-39.25	73.135		56.9	-47	21.34
57	-8.75	121.42		57	-37.25	79.945		57	-47.5	10.7
57.1	-10.75	101.62		57.1	-35.5	85.56		57.1	-49.75	11.945
57.2	-13.75	88.025		57.2	-34.75	69.145		57.2	-52.25	13.245
57.3	-15.25	97.855		57.3	-36.25	63.975		57.3	-53.888	3.8587
57.4	-10.475	109.6		57.4	-33.5	59.87		57.4	-51.75	2.135
57.5	-8.75	121.43		57.5	-34.5	78.84		57.5	-53	-1.34
57.6	-10.75	101.61		57.6	-35.733	94.354		57.6	-50.971	-5.1311
57.7	-14.25	80.635		57.7	-33.184	94.63		57.7	-52.244	13.133
57.8	-15.25	80.105		57.8	-22.531	102.77		57.8	-54	3.88
57.9	-18	85.46		57.9	-18.026	101.68		57.9	-51.75	2.1351
58	-16.25	94.825		58	-18	97.96		58	-53	-1.34
58.1	-13.25	89.165		58.1	-21.25	97.925		58.1	-51	-5.53
58.2	-14.25	80.635		58.2	-24.5	84.89		58.2	-51.25	-4.225
58.3	-15.25	80.105		58.3	-15.794	108.87		58.3	-56.25	-4.125
58.4	-18	85.46		58.4	-18	101.66		58.4	-54.75	5.5451
58.5	-15.002	71.616		58.5	-18	97.955		58.5	-57.75	22.455
58.6	-18.342	85.6		58.6	-21.25	97.925		58.6	-53.75	28.825
58.7	-22.25	84.645		58.7	-24.5	84.89		58.7	-48.75	30.224
58.8	-20.444	91.93		58.8	-28	81.91		58.8	-52.709	10.29
58.9	-22.5	89.7		58.9	-30.5	53.46		58.9	-49.732	9.7146
59	-19.75	74.345		59	-30	64.1		59	-42.853	7.148
59.1	-15.001	81.301		59.1	-26.75	65.885		59.1	-41.75	20.935
59.2	-22.25	84.645		59.2	-28	71.91		59.2	-41.5	23.13
59.3	-20.5	91.76		59.3	-30.25	76.405		59.3	-41.5	21.38
59.4	-22.5	89.7		59.4	-33.5	68.369		59.4	-45	31.4
59.5	-19.771	74.502		59.5	-30	64.1		59.5	-47.231	21.843
59.6	-20.5	79.51		59.6	-26.75	65.885		59.6	-45.981	22.311
59.7	-20.25	95.705		59.7	-25.615	66.616		59.7	-49.823	15.449
59.8	-18.25	94.019		59.8	-30.25	76.405		59.8	-41.933	19.847
59.9	-16.678	123.54		59.9	-33.44	68.395		59.9	-50.75	-9.335
60	-16.5	132.13		60	-32.5	76.9		60	-51.512	5.6089
60.1	-13.25	111.16		60.1	-35.25	74.505		60.1	-50.567	3.5163
60.2	-15.25	102.6		60.2	-30.5	74.96		60.2	-50.25	15.055
60.3	-16.067	81.893		60.3	-31.737	89.211		60.3	-49.826	-6.7193
60.4	-15.5	123.41		60.4	-26	71.47		60.4	-50.731	-9.2165
60.5	-16.5	132.13		60.5	-32.458	75.786		60.5	-48	8.06
60.6	-13.25	111.17		60.6	-35.25	74.505		60.6	-48.75	10.475
60.7	-15.25	102.61		60.7	-30.5	74.96		60.7	-47	20.59
60.8	-16	81.52		60.8	-31.75	89.235		60.8	-50.986	9.9799
60.9	-12.5	79.5		60.9	-31	95.32		60.9	-48.75	3.225
61	-18.957	100.9		61	-26.255	118.98		61	-48	8.06
61.1	-20.5	93.76		61.1	-28.501	109.77		61.1	-48.75	10.475
61.2	-22.317	106.52		61.2	-32.25	92.845		61.2	-49.276	13.265
61.3	-16.509	131.86		61.3	-26.233	91.082		61.3	-44.75	14.345
61.4	-12.25	128.19		61.4	-29.5	108.49		61.4	-50.867	9.3129
61.5	-15.259	112.1		61.5	-31	121.57		61.5	-49.487	5.9828
61.6	-20.498	93.761		61.6	-32.766	120.28		61.6	-48.75	3.975
61.7	-19.548	101.06		61.7	-32.25	92.845		61.7	-45.503	12.757
61.8	-27	105.44		61.8	-26.25	91.025		61.8	-52.922	14.421
61.9	-19.25	104.99		61.9	-29	67.415		61.9	-52	9.94
62	-16.5	107.38		62	-27.5	63.55		62	-49.75	5.695
62.1	-14.5	101.19		62.1	-31.5	63.43		62.1	-48.706	4.207
62.2	-14.5	99.94		62.2	-34.504	62.303		62.2	-45.5	12.76
62.3	-17.5	100.35		62.3	-32.746	83.428		62.3	-43.25	15.765
62.4	-18	100.46		62.4	-35.062	57.712		62.4	-39	19.58
62.5	-16.5	107.38		62.5	-27.5	63.552		62.5	-50.503	-4.4424
62.6	-14.5	101.19		62.6	-27.25	82.495		62.6	-42.004	39.227
62.7	-14.5	99.94		62.7	-25.77	95.336		62.7	-41.445	35.193
62.8	-17.5	100.35		62.8	-27.76	96.066		62.8	-45.5	28.51
62.9	-18	100.46		62.9	-35.75	56.615		62.9	-54.581	5.256
63	-21.25	102.67		63	-36.499	80.03		63	-52	3.94
63.1	-17.25	90.545		63.1	-36.249	63.726		63.1	-47.5	0.45
63.2	-16.25	87.325		63.2	-36.5	62.28		63.2	-45.25	6.455
63.3	-17.5	100.1		63.3	-27.75	96.105		63.3	-44.75	9.845
63.4	-19	93.68		63.4	-32.823	86.607		63.4	-43.5	15.82
63.5	-17.914	102.73		63.5	-38.323	89.545		63.5	-48.25	9.865
63.6	-17.25	90.545		63.6	-37.25	102.69		63.6	-47	10.84
63.7	-16.25	87.325		63.7	-36.499	62.294		63.7	-45.25	6.455
63.8	-17.5	100.1		63.8	-34.5	68.09		63.8	-44.75	9.845
63.9	-19	93.68		63.9	-35.25	75.005		63.9	-43.5	15.82
64	-12	108.64		64	-38.75	91.775		64	-48.042	10.16
64.1	-15.315	119.51		64.1	-37.25	102.69		64.1	-47	10.84
64.2	-14.032	115.89		64.2	-33.499	96.869		64.2	-48	19.31
64.3	-7.25	124.09		64.3	-30	90.35		64.3	-45.25	3.705
64.4	1.4999	92.17		64.4	-22	89.085		64.4	-43.75	-1.375
64.5	-12	108.64		64.5	-16.011	76.255		64.5	-45.25	0.955
64.6	-10	93.7		64.6	-23.494	68.674		64.6	-48	-0.69
64.7	-12	92.89		64.7	-28.5	62.52		64.7	-49.75	-7.305
64.8	-15.75	78.465		64.8	-26.75	74.385		64.8	-51	-4.5299
64.9	-10.75	75.115		64.9	-26.75	103.38		64.9	-43.75	-1.375
65	-9.75	100.89		65	-27.5	112.28		65	-45.25	0.95747
65.1	-9.25	105.03		65.1	-23.5	68.67		65.1	-47.998	-0.6632
65.2	-12	111.14		65.2	-28.5	62.52		65.2	-49.749	-7.2998
65.3	-13.75	115.27		65.3	-26.75	74.385		65.3	-48.466	0.73094
65.4	-14	88.83		65.4	-31.75	72.235		65.4	-46.781	3.6365
65.5	-15	85.3		65.5	-27.454	111.95		65.5	-46.5	7.98
65.6	-16.75	98.435		65.6	-28.25	93.904		65.6	-49	9.28
65.7	-12.393	111.31		65.7	-24.75	90.195		65.7	-45.485	9.0773
65.8	-20.987	111.13		65.8	-32.746	64.71		65.8	-44.25	9.485
65.9	-14.459	89.198		65.9	-31.751	72.237		65.9	-46.75	3.785
66	-15	85.3		66	-26.5	75.83		66	-46.5	7.98
66.1	-20.375	70.717		66.1	-28.25	89.215		66.1	-49	9.28
66.2	-20.75	78.065		66.2	-27	69.94		66.2	-39.5	5.1903
66.3	-20.994	111.08		66.3	-25.156	65.223		66.3	-45.219	-8.4232
66.4	-21.75	95.035		66.4	-35	78.7		66.4	-43.25	-0.48477
66.5	-21	70.37		66.5	-32.992	52.537		66.5	-33.279	31.635
66.6	-20.581	70.352		66.6	-31.497	60.953		66.6	-40.25	19.605
66.7	-20.751	78.068		66.7	-36.134	77.762		66.7	-39.5	20.44
66.8	-22.244	96.559		66.8	-29.882	71.299		66.8	-40.25	14.355
66.9	-20.501	110.49		66.9	-31.25	56.125		66.9	-43.25	15.265
67	-20	102.4		67	-32.96	52.636		67	-46	17.37
67.1	-15.75	108.47		67.1	-31.5	60.929		67.1	-47.5	19.7
67.2	-27.993	98.415		67.2	-23.763	50.75		67.2	-46.459	23.214
67.3	-23.728	97.392		67.3	-37.998	83.852		67.3	-40.25	14.355
67.4	-12.441	102.39		67.4	-33.25	60.565		67.4	-43.25	15.265
67.5	-11	124.92		67.5	-35.976	64.414		67.5	-46	17.37
67.6	-11.5	126.03		67.6	-35	76.2		67.6	-47.5	19.7
67.7	-14.703	107.38		67.7	-32.25	84.344		67.7	-46.5	23.23
67.8	-13.697	101.58		67.8	-33.5	70.62		67.8	-45.75	8.565
67.9	-12.25	102.19		67.9	-32	64.54		67.9	-37.797	10.097
68	-11	124.92		68	-30.507	66.208		68	-49.75	25.195
68.1	-11.5	126.03		68.1	-31.219	65.679		68.1	-52.75	34.855
68.2	-19.563	113.54		68.2	-32.25	84.345		68.2	-48.25	29.865
68.3	-8	107.26		68.3	-29.054	69.148		68.3	-48.5	28.17
68.4	-19.495	99.277		68.4	-31	57.071		68.4	-47.799	15.003
68.5	-16.25	79.825		68.5	-31	48.82		68.5	-43.25	8.2657
68.6	-18.25	91.015		68.6	-32.25	60.095		68.6	-41.5	9.63
68.7	-15.5	116.91		68.7	-28.25	69.465		68.7	-39.75	8.995
68.8	-14.751	126.24		68.8	-29	69.13		68.8	-42	9.74
68.9	-19.5	99.29		68.9	-31	57.07		68.9	-43.25	4.015
69	-16.25	79.825		69	-31	48.82		69	-43.352	8.2874
69.1	-18.249	91.08		69.1	-22.821	98.096		69.1	-42.073	9.247
69.2	-17.75	129.16		69.2	-34	79.48		69.2	-39.75	8.995
69.3	-20.75	122.57		69.3	-29.623	92.081		69.3	-41.999	9.7447
69.4	-19.25	126.74		69.4	-28.502	110.77		69.4	-43.25	4.015
69.5	-15.25	146.35		69.5	-32.25	93.845		69.5	-43.5	8.32
69.6	-17.5	136.6		69.6	-29.682	86.447		69.6	-43.75	8.125
69.7	-17.75	129.16		69.7	-26.5	96.329		69.7	-48.33	28.161
69.8	-20.75	122.57		69.8	-28.25	92.465		69.8	-50.75	19.665
69.9	-19.25	126.73		69.9	-37.25	100.45		69.9	-51.5	16.08
70	-20.75	121.06		70	-32.25	93.845		70	-53.25	14.965
70.1	-6.5001	116.43		70.1	-30	85.85		70.1	-50.232	11.148
70.2	-4.0643	123.78		70.2	-31.25	86.875		70.2	-50.75	24.665
70.3	-8.25	120.82		70.3	-25.248	78.58		70.3	-51.5	21.58
70.4	-2.5	110.8		70.4	-8.25	399.81		70.4	-51.514	16.157
70.5	-4.75	112.55		70.5	-8.25	434.06		70.5	-53.25	14.965
70.6	-4.25	101.94		70.6	-9	427.48		70.6	-50.25	11.055
70.7	-4.0011	123.62		70.7	-7	382.79		70.7	-50.75	24.665
70.8	-8.25	120.82		70.8	-3.0005	381.67		70.8	-51.5	21.58
70.9	-2.5	110.8		70.9	-8.25	399.81		70.9	-51.406	24.605
71	-4.75	112.55		71	-8.2499	434.06		71	-55.25	29.405
71.1	-4.25	101.94		71.1	-9	427.48		71.1	-50.75	16.415
71.2	14.25	551.11		71.2	-5.2501	476.65		71.2	-48.25	18.365
71.3	15.75	589.79		71.3	-4.5	489.49		71.3	-50.551	16.693
71.4	16.5	592.12		71.4	-9	516.73		71.4	-46.5	5.73
71.5	12.75	583.44		71.5	-6.25	517.87		71.5	-46.248	-0.073683
71.6	6.9652	550.91		71.6	-0.235	501.82		71.6	-37.75	12.055
71.7	14.25	551.11		71.7	-5.2384	476.76		71.7	-43.499	15.289
71.8	15.75	589.78		71.8	-4.5	489.49		71.8	-47.466	7.5132
71.9	16.5	592.12		71.9	-9	516.73		71.9	-47.25	21.645
72	12.748	583.41		72	-6.2504	517.87		72	-44.5	24.54
72.1	6.1937	527.54		72.1	-11	433.17		72.1	-44.75	27.345
72.2	6.7426	544.12		72.2	-9	432.73		72.2	-43	-0.04
72.3	-1.2069	488.78		72.3	-8.25	417.07		72.3	-47.25	6.895
72.4	-4.25	518.68		72.4	-12.75	420.56		72.4	-47.336	21.302
72.5	-3	515.66		72.5	-19.25	398.99		72.5	-49.141	11.393
72.6	6.2404	524.89		72.6	-16.681	417.08		72.6	-50.222	3.4255
72.7	7.5	551.85		72.7	-9	432.73		72.7	-49.973	8.0776
72.8	1.1901e-15	580		72.8	-8.25	417.07		72.8	-46.662	15.276
72.9	-4.25	518.69		72.9	-12.75	420.56		72.9	-47.088	3.9098
73	-2.9947	515.66		73	-19.25	398.99		73	-48.069	10.116
73.1	-0.24705	537.55		73.1	-20.5	406.26		73.1	-41.5	-3.6199
73.2	11.25	516.78		73.2	-2.5	404.05		73.2	-41.768	-1.0456
73.3	6.0001	526.93		73.3	-6.25	387.38		73.3	-49	10.53
73.4	13.5	527.78		73.4	1.5034	358.88		73.4	-47	3.59
73.5	21.229	515.47		73.5	-1.2746	365.29		73.5	-41.75	4.935
73.6	11.299	506.82		73.6	-4.255	380.07		73.6	-41.501	-3.6182
73.7	11.278	516.96		73.7	2.5	389.45		73.7	-41.75	-1.065
73.8	6	526.93		73.8	-2.25	407.5		73.8	-44.252	10.837
73.9	16.25	575.92		73.9	-1.5	407.08		73.9	-43.815	2.414
74	19.499	561.2		74	-1.2508	353.79		74	-48.202	4.588
74.1	16.501	509.64		74.1	-4.2501	379.94		74.1	-50	3
74.2	21.75	584.96		74.2	-10.5	404.81		74.2	-51.5	1.08
74.3	12	530.11		74.3	-8.2492	400.57		74.3	-49.5	15.64
74.4	10.25	531.5		74.4	-3.0696	406.21		74.4	-47.75	16.505
74.5	14.018	549.96		74.5	-3	397.16		74.5	-48.064	8.8407
74.6	16.5	509.62		74.6	-6.5	405.43		74.6	-50.014	3.1453
74.7	21.5	515.77		74.7	-17.434	411.19		74.7	-51.5	1.08
74.8	22.75	506		74.8	-15.234	420.89		74.8	-49.536	15.654
74.9	15	487.7		74.9	-9.2194	412.43		74.9	-47.946	16.62
75	13.253	524.45		75	-18	401.21		75	-49.66	22.526
75.1	12.25	514.31		75.1	-7.4534	411.89		75.1	-48.361	14.754
75.2	17.5	490.4		75.2	-18	411.71		75.2	-50.75	13.415
75.3	22.731	506.03		75.3	-15.5	421.66		75.3	-52	12.19
75.4	-3.4987	544.02		75.4	-9	413.48		75.4	-51.25	5.525
75.5	12.668	524.83		75.5	-1.46	380.11		75.5	-50.75	3.665
75.6	12.499	592.5		75.6	-6.8852	423.37		75.6	-48.25	2.4274
75.7	4	558.12		75.7	4.5	399.26		75.7	-50.75	13.415
75.8	14.105	598.57		75.8	-3.7494	390.57		75.8	-52	12.19
75.9	15	542.45		75.9	-1.5	374.33		75.9	-51.25	5.525
76	12.5	564.5		76	-1.5	379.58		76	-50.75	3.665
76.1	-0.15683	559.01		76.1	-7.5	424.15		76.1	-49.03	4.7564
76.2	9.488	585.48		76.2	4.3235	400.19		76.2	-51.062	9.9219
76.3	14.313	598.84		76.3	3.4191	487.39		76.3	-57.75	18.705
76.4	15	542.45		76.4	4.75	439.2		76.4	-55.986	24.328
76.5	12.5	564.5		76.5	-1	406.22		76.5	-58.743	17.938
76.6	13.5	525.03		76.6	-1.5	419.83		76.6	-54.75	22.295
76.7	10.25	518.25		76.7	0.5	436.14		76.7	-57.503	16.639
76.8	21.75	518.97		76.8	-4.7466	437.82		76.8	-57.75	18.705
76.9	13.75	500.98		76.9	4.7499	439.2		76.9	-56	24.32
77	25	529.5		77	-1.0001	406.22		77	-58.75	17.925
77.1	9.5	515.16		77.1	-1.5001	419.83		77.1	-56.498	10.183
77.2	10.25	518.25		77.2	-13.5	399.47		77.2	-58.494	13.382
77.3	8.669	562.78		77.3	-12	413.39		77.3	-47.777	22.711
77.4	11.75	555.16		77.4	-14.75	392.25		77.4	-51.285	17.55
77.5	19.5	548.71		77.5	-11.75	425.83		77.5	-53.75	12.075
77.6	16.25	523.18		77.6	-13.625	388.53		77.6	-49.75	7.445
77.7	20	509.6		77.7	-13.5	399.47		77.7	-48.997	31.508
77.8	24.75	556.31		77.8	-12	413.39		77.8	-47.75	22.755
77.9	26.25	510.98		77.9	-10.485	424.68		77.9	-51.25	17.525
78	23.339	540.19		78	-2.75	441.1		78	-53.75	12.075
78.1	16.25	523.18		78.1	-1.7598	424.12		78.1	-49.75	7.445
78.2	20	509.6		78.2	-5.1676	421.91		78.2	-55.25	4.405
78.3	24.75	556.31		78.3	-3.5	457.52		78.3	-55	9.6
78.4	26.25	510.98		78.4	-9	435.98		78.4	-55.75	7.765
78.5	23.75	539.28		78.5	-2.735	441.08		78.5	-56.5	-0.32
78.6	21.25	597.57		78.6	-0.51372	384.3		78.6	-54.25	3.185
78.7	15.25	606.39		78.7	3.5	370.73		78.7	-51.5	3.08
78.8	14.25	635.36		78.8	7.8722	419.9		78.8	-54.998	9.5977
78.9	22.213	620.16		78.9	2.9989	396.84		78.9	-55.75	7.765
79	31.248	602.12		79	10.75	416.64		79	-56.5	-0.32
79.1	33.747	575.32		79.1	-2	474.94		79.1	-54.25	3.185
79.2	36.25	601.02		79.2	3.5	370.73		79.2	-51.754	3.2521
79.3	23.25	506.64		79.3	2	392.06		79.3	-56.877	24.049
79.4	18.75	473.88		79.4	-3.25	404.71		79.4	-48	7.8105
79.5	27.5	494.2		79.5	-6.6374	432.62		79.5	-51.527	-3.4046
79.6	30	514.65		79.6	-5.2494	420.42		79.6	-54.959	1.9339
79.7	27.75	500.65		79.7	-12.25	418.45		79.7	-50.75	15.415
79.8	23.252	506.65		79.8	-6.25	416.38		79.8	-51.25	17.775
79.9	18.75	473.88		79.9	-8.3782	437.84		79.9	-48.5	20.92
80	27.5	494.2		80	-6.9999	431.29		80	-52.01	27.962
80.1	29.842	514.59		80.1	-5.25	420.41		80.1	-52.163	27.675
80.2	12.058	487.55		80.2	-13.263	444		80.2	-50.744	15.411
80.3	24.673	518.55		80.3	-14.5	435.44		80.3	-51.101	17.629
80.4	20	559.85		80.4	-19.75	407.1		80.4	-48.5	20.92
80.5	22.5	555.8		80.5	-23.25	392.62		80.5	-51.616	27.379
80.6	20.25	599.29		80.6	-13.861	416.13		80.6	-43.072	17.534
80.7	19.75	591.15		80.7	-13.5	449.97		80.7	-43.5	14.07
80.8	12.008	583.89		80.8	-14.5	435.44		80.8	-43.75	5.625
80.9	8.7517	556.33		80.9	-11.177	456.41		80.9	-45.75	7.065
81	22.5	555.8		81	-9.7564	487.1		81	-41.06	10.859
81.1	20.25	599.29		81.1	-23.17	402.12		81.1	-43	17.46
81.2	19.75	591.15		81.2	-20.75	394.57		81.2	-43.5	14.07
81.3	10.5	562.69		81.3	-16.75	428.94		81.3	-43.75	5.625
81.4	11.25	568.27		81.4	-10.75	458.86		81.4	-45.75	7.065
81.5	12.498	589.49		81.5	-9.75	487.14		81.5	-48.75	6.7253
81.6	4.5	537.01		81.6	-13.75	489.76		81.6	-50.75	-0.33486
81.7	15.826	570.24		81.7	-14.75	383.5		81.7	-50.577	11.672
81.8	14.5	547.31		81.8	-20.5	379.26		81.8	-49.749	-0.029474
81.9	16	519.98		81.9	-24.5	396.64		81.9	-54	-9.8687
82	12.407	587.87		82	-17.75	399.91		82	-52.892	6.7868
82.1	12.25	567.8		82.1	-9.75	400.89		82.1	-49.761	3.3532
82.2	16.25	572.42		82.2	-11.25	388.97		82.2	-52.75	-0.64195
82.3	14.5	547.31		82.3	-20.262	379.25		82.3	-49.225	3.3518
82.4	16	519.98		82.4	-24.5	396.64		82.4	-45.75	14.315
82.5	7.3965	500.58		82.5	-17.431	397.52		82.5	-48.75	10.975
82.6	4.2516	510.81		82.6	-9.7485	400.9		82.6	-46.5	27.48
82.7	14.962	500.14		82.7	-7.3141	404.78		82.7	-53	5.6617
82.8	-5.2227	460.77		82.8	-7	378.79		82.8	-48	11.31
82.9	19.334	574.77		82.9	-2.9866	420.53		82.9	-45.75	14.315
83	1.25	397.23		83	-6.9985	376.72		83	-48.74	11.029
83.1	11.706	502.52		83.1	3	408.84		83.1	-45.5	17.51
83.2	14.533	498.17		83.2	-2.25	416.24		83.2	-46.531	15.168
83.3	9	507.02		83.3	-4.2496	401.94		83.3	-48.75	4.2252
83.4	12.75	526.95		83.4	-2.75	422.1		83.4	-43.252	42.751
83.5	13.5	522.28		83.5	-0.75	398.16		83.5	-47.5	12.45
83.6	11.75	517.16		83.6	-14.25	372.14		83.6	-45.55	17.502
83.7	8.25	500.68		83.7	-15.25	358.86		83.7	-43.092	20.726
83.8	9	507.02		83.8	-18	346.96		83.8	-48.75	4.225
83.9	12.75	526.94		83.9	-17.75	355.66		83.9	-47.25	15.395
84	13.5	522.28		84	-14.056	359.39		84	-47.5	12.45
84.1	11.75	517.16		84.1	-14.271	371.2		84.1	-49.5	16.89
84.2	8.2506	500.69		84.2	-15.25	358.86		84.2	-45.25	1.9551
84.3	10.751	563.35		84.3	-18	346.96		84.3	-44.75	7.345
84.4	10.5	562.33		84.4	-17.75	355.65		84.4	-46.75	24.285
84.5	8.7504	453.83		84.5	-19.25	364.73		84.5	-45.5	21.01
84.6	10.5	483.69		84.6	-14.644	353.71		84.6	-47	22.09
84.7	11	532.08		84.7	-16.317	353.42		84.7	-49.25	15.584
84.8	10.75	563.39		84.8	-13.685	369.22		84.8	-46.547	11.732
84.9	10.5	562.44		84.9	-12.035	398.28		84.9	-47.411	21.015
85	20.407	597.34		85	-6.1142	363.44		85	-43.888	18.352
85.1	2.75	572.39		85.1	-12.5	371.25		85.1	-47.75	33.505
85.2	13.5	587.78		85.2	-16.467	353.63		85.2	-49.25	15.585
85.3	13.5	557.78		85.3	-15.75	364.22		85.3	-47	12.84
85.4	16.501	543.94		85.4	-13.75	405.77		85.4	-48.25	16.865
85.5	14	523.67		85.5	-3.5	388.77		85.5	-43.75	18.125
85.6	2.7435	571.85		85.6	-12.5	371.25		85.6	-47.5	-0.3
85.7	6.25	518.62		85.7	-5.25	374.66		85.7	-50.75	-6.835
85.8	4	503.12		85.8	-5.75	377.51		85.8	-51.5	6.33
85.9	2	524.06		85.9	-8.75	385.18		85.9	-50.026	10.951
86	12.009	519.51		86	-1.2503	429.78		86	-47.25	-1.855
86.1	-0.24999	507.81		86.1	-3	433.91		86.1	-47.5	-0.3
86.2	8.1802e-20	533		86.2	-8.7462	459.58		86.2	-50.75	-6.835
86.3	1.5	558.42		86.3	-4.2175	463.87		86.3	-51.499	6.3307
86.4	1	547.78		86.4	-8.75	385.18		86.4	-49.652	-1.6826
86.5	3.5	501.73		86.5	-2.4243	449.41		86.5	-30.242	-0.61671
86.6	-0.25	507.81		86.6	-0.46046	438.13		86.6	-31.75	0.735
86.7	3.191e-22	533		86.7	-1.25	440.53		86.7	-44.974	14.111
86.8	1.5	558.42		86.8	-4.5	454.74		86.8	-36.921	4.121
86.9	1	547.78		86.9	-11.25	442.23		86.9	-34.004	10.977
87	10.75	512.38		87	-3.7377	452.83		87	-45	5.65
87.1	11.75	502.17		87.1	3.2499	444.28		87.1	-44.25	13.985
87.2	13.5	487.03		87.2	-1.25	440.52		87.2	-47.75	14.755
87.3	14.501	518.63		87.3	-4.5	454.74		87.3	-48.25	16.365
87.4	12.5	523.5		87.4	-11.29	441.93		87.4	-47.25	18.895
87.5	10.75	512.39		87.5	-15	429.8		87.5	-50.75	14.415
87.6	11.75	502.17		87.6	-14.5	413.44		87.6	-52.5	15.3
87.7	13.5	487.03		87.7	-15.25	386.36		87.7	-47.751	14.755
87.8	14.5	518.56		87.8	-14.184	406.1		87.8	-48.25	16.365
87.9	12.5	523.5		87.9	-12.008	383.16		87.9	-47.25	18.895
88	9.5	519.16		88	-8.5	361.12		88	-49.24	16.096
88.1	5.5114	506.81		88.1	-10.263	378.15		88.1	-52.5	15.3
88.2	2.75	500.15		88.2	-11.25	367.73		88.2	-52	15.19
88.3	5.5386	516.99		88.3	-9.5	397.34		88.3	-53.25	11.965
88.4	4.25	527.81		88.4	-11.167	386.47		88.4	-51.75	3.135
88.5	1.0474	494.82		88.5	-8.5	361.12		88.5	-53.051	6.3664
88.6	18.496	530.87		88.6	-10.25	378		88.6	-51.75	25.884
88.7	13.5	513.53		88.7	-11.25	367.73		88.7	-46.25	5.675
88.8	5.5	516.79		88.8	-9.4999	397.34		88.8	-51.5	-4.67
88.9	4.25	527.81		88.9	-5.7522	413.02		88.9	-51.75	3.135
89	1	494.78		89	-11.25	418.72		89	-53.25	5.965
89.1	25	515.25		89.1	-14.5	413.44		89.1	-46.253	-6.5563
89.2	24.75	531.06		89.2	-12.75	389.56		89.2	-46	-3.63
89.3	15.75	519.03		89.3	-11.893	408.26		89.3	-52.501	-0.41218
89.4	25.5	444.39		89.4	-7.268	387.32		89.4	-53.25	3.4666
89.5	15.25	479.39		89.5	-11.23	418.72		89.5	-54.955	6.5131
89.6	7.7861	549.37		89.6	-0.77658	410.9		89.6	-52.75	2.855
89.7	13.922	548.3		89.7	-2.1459	402.86		89.7	-46.343	-2.6139
89.8	10.25	513		89.8	-12.248	407.95		89.8	-51.856	15.768
89.9	13.472	513.97		89.9	-5.3131	400.17		89.9	-53.44	9.8807
90	5.4977	536.23		90	-2.0515	416.37		90	-55.004	6.6456
90.1	4	556.87		90.1	-7.25	465.09		90.1	-52.754	2.8757
90.2	11.283	541.68		90.2	-6.8166	443.06		90.2	-54.637	12.91
90.3	-16	128.77		90.3	-8.9426	464.98		90.3	-51.678	26.63
90.4	-17.75	121.41		90.4	-0.14215	445.73		90.4	-53.915	34.766
90.5	-19.5	95.79		90.5	0.99999	477.53		90.5	-56.823	32.286
90.6	-16.75	101.69		90.6	-7.2497	465.1		90.6	-46.5	8.23
90.7	-17.5	102.6		90.7	-10	455.7		90.7	-55	12.85
90.8	-17.5	91.35		90.8	-9.25	465.79		90.8	-52.75	15.605
90.9	-15.75	97.717		90.9	-8.25	443.57		90.9	-51.5	17.33
91	-19.5	95.79		91	-0.74902	483.66		91	-55.25	8.155
91.1	-16.75	101.69		91.1	7.4862	481.41		91.1	-52.25	7.745
91.2	-17.5	102.6		91.2	17	506.76		91.2	-53	12.41
91.3	-17.5	91.35		91.3	6.2494	528.62		91.3	-57.25	8.845
91.4	-15.75	97.715		91.4	-0.24575	487.57		91.4	-53.503	13.023
91.5	-9.5	169.84		91.5	-0.75	483.67		91.5	-55.25	8.155
91.6	-7.25	154.34		91.6	7.5	481.35		91.6	-52.25	7.745
91.7	-9.5	136.09		91.7	16.894	506.41		91.7	-53	12.41
91.8	-5.5255	140.61		91.8	6	421.93		91.8	-55.376	18.198
91.9	-10.5	89.81		91.9	6.25	432.13		91.9	-48.251	27.612
92	-9.5	169.84		92	14.25	448.87		92	-51.858	26.718
92.1	-7.25	154.34		92.1	15.25	476.15		92.1	-44.134	29.727
92.2	-9.5	136.09		92.2	7.616	474.73		92.2	-47.783	19.048
92.3	-19.75	87.095		92.3	7.0893	486.83		92.3	-46.994	27.897
92.4	-21.5	81.23		92.4	6.25	432.13		92.4	-48.645	28.047
92.5	-23.199	72.719		92.5	-5.7406	512.49		92.5	-49.25	28.281
92.6	-9	97.48		92.6	15.25	476.15		92.6	-46.732	23.363
92.7	-19.25	89.485		92.7	12.5	486.75		92.7	-43.5	23.32
92.8	-15.5	110.41		92.8	7.25	496.4		92.8	-46.499	27.477
92.9	-15	106.55		92.9	4.2488	418.61		92.9	-50.249	29.717
93	-18.752	106.36		93	-6.5	407.18		93	-48.5	8.42
93.1	-17.25	91.545		93.1	-2.5	432.05		93.1	-50.25	19.305
93.2	-19.25	89.48		93.2	0.75335	431.9		93.2	-49.75	17.445
93.3	-19.457	90.257		93.3	-1.7592	441.43		93.3	-44.063	13.614
93.4	-15	106.55		93.4	4.2471	418.58		93.4	-52.236	16.977
93.5	-17.008	68.905		93.5	-6.5994	415.41		93.5	-50	9
93.6	-17.25	91.545		93.6	-5.25	444.9		93.6	-51.75	5.385
93.7	-19.5	84.29		93.7	-2.5	445.3		93.7	-49.75	17.445
93.8	-19.5	90.04		93.8	0.5	452.14		93.8	-47.75	9.755
93.9	-18	85.96		93.9	-2.25	438.25		93.9	-52.25	16.995
94	-17	68.74		94	-6.75	454.23		94	-62.734	35.021
94.1	-13.5	54.97		94.1	-2.2446	452.34		94.1	-60.631	26.827
94.2	-8.75	61.425		94.2	-2.5034	445.29		94.2	-53.512	16.034
94.3	-15	96.8		94.3	0.49999	452.14		94.3	-55.49	20.227
94.4	-19.75	94.845		94.4	-2.25	438.24		94.4	-54.305	2.6007
94.5	-19.25	91.985		94.5	-6.75	454.23		94.5	-55.75	8.515
94.6	-18.25	123.77		94.6	-2	452.94		94.6	-55	9.1
94.7	-12.75	116.3		94.7	-4.7455	483.68		94.7	-57	7.79
94.8	-12.5	128.75		94.8	-2.7837	439.6		94.8	-56.75	6.735
94.9	-18.494	102.33		94.9	-0.50148	432.96		94.9	-54.25	2.435
95	-19.25	91.985		95	-5.5	420.46		95	-55.75	8.515
95.1	-18.25	123.77		95.1	-4.1782	466.67		95.1	-55	9.1
95.2	-15.25	123.35		95.2	-0.91186	395.06		95.2	-57	7.79
95.3	-10.75	111.87		95.3	0.75	396.09		95.3	-56.75	6.735
95.4	-6.5001	95.93		95.4	-1	416.72		95.4	-56.5	1.93
95.5	-12.25	136.19		95.5	0.25	436.7		95.5	-56.5	5.93
95.6	-16.75	139.69		95.6	1.75	461.86		95.6	-46.502	29.426
95.7	-15.25	123.36		95.7	1.0208	427.69		95.7	-49.748	33.178
95.8	-11.813	116.5		95.8	0.75	396.09		95.8	-51.75	27.885
95.9	-20	151.9		95.9	-1	416.72		95.9	-39.753	1.2479
96	-13.75	141.77		96	0.25	436.69		96	-48.785	16.499
96.1	-15.25	140.85		96.1	1.75	461.87		96.1	-53	19.16
96.2	-13	128.11		96.2	2	456.56		96.2	-52.75	22.105
96.3	-19.493	150.03		96.3	2.75	436.9		96.3	-56	19.32
96.4	-20	151.9		96.4	-3.5	433.27		96.4	-55.5	13.96
96.5	-19.75	152.84		96.5	-2	413.19		96.5	-52.249	6.9992
96.6	-17.75	144.41		96.6	1.771	490.75		96.6	-49.023	21.019
96.7	-16.5	141.88		96.7	-3.1167	485.09		96.7	-52.75	22.105
96.8	-14.504	143.45		96.8	-10.75	432.12		96.8	-56	19.32
96.9	-21.5	137.73		96.9	8	609.99		96.9	-55.5	13.96
97	-19.75	152.84		97	-16.5	397.63		97	-52.25	6.995
97.1	-20.008	136.91		97.1	-16	341.52		97.1	-54.498	-0.00086531
97.2	-16.501	141.88		97.2	-16.25	337.58		97.2	-52.5	-9.7
97.3	-18.735	148.74		97.3	-10.75	432.11		97.3	-50.25	-4.6939
97.4	-17.501	137.35		97.4	-10.75	392.87		97.4	-51.25	4.526
97.5	-24.099	114.78		97.5	-8.7657	432.6		97.5	-48.753	4.227
97.6	-27	113.69		97.6	-13.25	415.41		97.6	-52	6.69
97.7	-26.75	94.885		97.7	-16.25	337.58		97.7	-50	8.75
97.8	-31	87.57		97.8	-16.75	358.19		97.8	-51.25	-1.4753
97.9	-25.75	96.915		97.9	-15	384.05		97.9	-50	-0.5
98	-24.75	110.95		98	-8.7506	432.66		98	-48.712	3.9109
98.1	-27.5	106.8		98.1	-13.25	415.41		98.1	-46.535	1.0165
98.2	-15.001	98.551		98.2	-13.5	425.72		98.2	-49.964	8.7592
98.3	-20.25	99.205		98.3	-16.5	396.88		98.3	-51.25	-1.475
98.4	-20.25	87.705		98.4	-15	384.05		98.4	-50	-0.5
98.5	-14.563	101.99		98.5	-25.5	72.86		98.5	-48.5	2.17
98.6	-18.076	106.46		98.6	-23.75	64.475		98.6	-46.5	0.98
98.7	-17.461	113.53		98.7	-23	58.31		98.7	-45.25	9.955
98.8	-9.0655	122.64		98.8	-25.75	56.915		98.8	-46.03	13.845
98.9	-20.22	87.77		98.9	-27.5	63.05		98.9	-55	9.85
99	-14.5	101.94		99	-28.25	68.465		99	-54.75	9.545
99.1	-15.25	106.35		99.1	-23.75	64.475		99.1	-55	17.1
99.2	-24.75	71.195		99.2	-30.856	84.992		99.2	-53.004	16.655
99.3	-23.75	106.98		99.3	-25.755	56.944		99.3	-58.25	3.5658
99.4	-13.054	103.37		99.4	-30.989	96.717		99.4	-55	9.8622
99.5	-14	85.58		99.5	-28.269	68.592		99.5	-54.75	9.545
99.6	-18.75	76.627		99.6	-30.064	71.846		99.6	-55	17.1
99.7	-14.5	114.69		99.7	-31.5	87.18		99.7	-53	16.66
99.8	-15.5	109.41		99.8	-30.998	89.812		99.8	-54.5	33.74
99.9	-16.75	105.43		99.9	-31	96.82		99.9	-55	37.1
100	-23.25	108.36		100	-25.75	74.915		100	-56.5	35.429
100.1	-17.25	132.04		100.1	-25.25	76.305		100.1	-59.73	35.977
100.2	-14.5	114.69		100.2	-23.467	92.643		100.2	-60.203	22.94
100.3	-15.5	109.41		100.3	-25	59.5		100.3	-47.704	9.8543
100.4	-16.75	105.44		100.4	-22.5	78.45		100.4	-52.76	10.829
100.5	-19	89.18		100.5	-25.75	74.915		100.5	-52.5	9.55
100.6	-16.75	116.44		100.6	-25.25	76.305		100.6	-53	1.66
100.7	-17.75	108.91		100.7	-35.758	67.686		100.7	-52.75	5.855
100.8	-16.75	100.69		100.8	-36.425	72.99		100.8	-53.25	12.215
100.9	-7.6847	107.09		100.9	-30.498	72.712		100.9	-52.25	10.495
101	-13.25	82.415		101	-28.5	78.52		101	-52.499	9.5542
101.1	-13	72.86		101.1	-29.5	97.236		101.1	-52.997	1.6709
101.2	-15.808	71.571		101.2	-31	82.32		101.2	-52.75	5.855
101.3	-16.75	100.68		101.3	-38	71.86		101.3	-49.25	4.8353
101.4	-15.75	111.71		101.4	-31.01	71.123		101.4	-49.75	3.9459
101.5	-20.67	95.178		101.5	-28.803	69.803		101.5	-51.625	11.11
101.6	-17.997	110.43		101.6	-29.5	50.74		101.6	-49.75	13.945
101.7	-18	155.21		101.7	-27.25	58.745		101.7	-47.75	9.255
101.8	-17.75	141.88		101.8	-26.75	64.386		101.8	-49.25	4.835
101.9	-19.24	89.577		101.9	-25.75	61.665		101.9	-49.75	3.945
102	-20.75	95.315		102	-19.391	61.816		102	-52.25	4.995
102.1	-18	110.46		102.1	-21.75	49.035		102.1	-48	2.31
102.2	-15.159	139.55		102.2	-27.25	58.745		102.2	-44.698	27.325
102.3	-15.08	122.84		102.3	-26.75	64.385		102.3	-41.609	145.25
102.4	-15	90.8		102.4	-25.75	61.665		102.4	-38.25	164.16
102.5	-17.186	104.1		102.5	-19.255	61.974		102.5	-40.75	183.21
102.6	-15.97	86.114		102.6	-21.763	48.898		102.6	-42.25	185.79
102.7	-9.5	108.34		102.7	-23.005	50.312		102.7	-42.5	178.1
102.8	-11.5	97.28		102.8	-28.069	62.094		102.8	-41.746	160.01
102.9	-15.001	90.804		102.9	-29	73.122		102.9	-38.255	164.13
103	-18	94.46		103	-28.927	40.621		103	-40.743	183.22
103.1	-15.622	100		103.1	-26.05	66.493		103.1	-32.755	195.45
103.2	-8.5191	127.06		103.2	-23	52.128		103.2	-42.499	178.1
103.3	-8.2546	98.059		103.3	-22.053	62.361		103.3	-41.748	160.19
103.4	-17.997	112.95		103.4	-23.604	74.533		103.4	-38.75	160.28
103.5	-17.999	113.46		103.5	-19.25	86.985		103.5	-34.642	181.51
103.6	-14.491	130.43		103.6	-18.75	91.875		103.6	-43.659	164.42
103.7	-9.25	88.535		103.7	-24.848	103.04		103.7	-46	183.12
103.8	-8.75	90.675		103.8	-19.25	61.985		103.8	-45.497	177.01
103.9	-11.75	77.585		103.9	-22.75	74.755		103.9	-38.297	165.59
104	-7.5	86.65		104	-19.25	86.984		104	-41	150.02
104.1	-10	98.95		104.1	-18.75	91.874		104.1	-44.25	162.73
104.2	-9.25	88.535		104.2	-23.75	67.725		104.2	-45.945	182.97
104.3	-8.75	90.675		104.3	-24.25	56.085		104.3	-45.5	177.01
104.4	-11.75	77.585		104.4	-23.25	68.865		104.4	-35.826	168.7
104.5	-16.53	80.081		104.5	-26.885	67.744		104.5	-28.53	181.58
104.6	-15.5	96.41		104.6	-24.5	64.39		104.6	-33.75	188.17
104.7	-14.25	100.89		104.7	-23.75	67.725		104.7	-38.224	178.81
104.8	-14.75	97.495		104.8	-24.25	56.085		104.8	-46.466	171.68
104.9	-16	101.77		104.9	-23.24	68.926		104.9	-45.5	166.76
105	-17.25	75.295		105	-23.5	64.421		105	-45.25	156.96
105.1	-17.75	89.155		105.1	-22.5	100.95		105.1	-46.75	167.29
105.2	-4.25	115.68		105.2	-18.888	89.349		105.2	-42.5	176.35
105.3	-13.499	93.478		105.3	-19.75	92.845		105.3	-42.396	160.98
105.4	-12	102.89		105.4	-17.25	106.54		105.4	-45.5	166.76
105.5	-16.5	108.63		105.5	-20.773	88.822		105.5	-45.25	156.95
105.6	-17.75	121.65		105.6	-22.5	100.95		105.6	-46.75	167.28
105.7	-16.75	100.19		105.7	-27.215	82.026		105.7	-42.5	176.35
105.8	-13.5	93.47		105.8	-19.75	92.845		105.8	-43.077	130.23
105.9	-12	102.89		105.9	-23.249	101.1		105.9	-45.75	25.815
106	-16.5	108.63		106	-23.25	89.615		106	-44.75	24.345
106.1	-17.75	121.65		106.1	-30.5	81.21		106.1	-44.25	22.735
106.2	-21.75	71.785		106.2	-27.261	81.994		106.2	-42	31.74
106.3	-21.25	73.925		106.3	-38	82.61		106.3	-45.5	39.76
106.4	-23	81.81		106.4	-39.5	71.44		106.4	-48.709	38.056
106.5	-22.434	91.147		106.5	-38.25	70.415		106.5	-44.75	24.347
106.6	-20.25	87.955		106.6	-37.75	77.305		106.6	-44.25	22.735
106.7	-21.251	70.926		106.7	-33.5	87.12		106.7	-51	30.97
106.8	-19.758	72.975		106.8	-31.5	80.18		106.8	-49.75	35.945
106.9	-13.524	82.805		106.9	-34.25	68.535		106.9	-50.5	40.61
107	-23	89.56		107	-34.758	68.898		107	-45.75	46.815
107.1	-20.5	86.26		107.1	-37.75	77.305		107.1	-46.655	43.954
107.2	-21.25	70.925		107.2	-33.927	77.292		107.2	-51	30.97
107.3	-19	84.68		107.3	-31.5	80.18		107.3	-49.75	35.945
107.4	-19.5	93.29		107.4	-31.275	71.599		107.4	-50.5	40.61
107.5	-11.043	74.053		107.5	-34.75	68.895		107.5	-48.25	27.365
107.6	-10.5	83.06		107.6	-37	62.89		107.6	-50	27.5
107.7	-13.25	93.165		107.7	-34.5	64.09		107.7	-48.75	23.225
107.8	-19	84.68		107.8	-31.925	36.89		107.8	-48.749	18.231
107.9	-19.5	93.29		107.9	-30.461	68.115		107.9	-48.75	24.144
108	-15.75	90.715		108	-29.567	37.997		108	-50.5	13.862
108.1	-11.75	83.335		108.1	-34.982	61.914		108.1	-50	14.186
108.2	-11.75	111.08		108.2	-30.25	59.655		108.2	-48.75	23.225
108.3	-11.5	107.27		108.3	-30	40.85		108.3	-48.75	18.225
108.4	-14.5	75.69		108.4	-31.25	49.875		108.4	-48.75	19.975
108.5	-15.75	90.715		108.5	-29.5	37.241		108.5	-50.432	14.049
108.6	-11.75	83.335		108.6	-33.107	57.135		108.6	-49.805	9.6114
108.7	-11.75	111.08		108.7	-31.494	54.455		108.7	-47.75	14.505
108.8	-11.501	107.28		108.8	-32	77.54		108.8	-51.5	27.08
108.9	-12	86.64		108.9	-29.802	77.547		108.9	-49.25	25.835
109	-15.25	69.105		109	-32.25	45.595		109	-49.25	17.335
109.1	-6.75	94.735		109.1	-35	41.7		109.1	-49.75	8.445
109.2	-9.5	98.34		109.2	-31.5	54.43		109.2	-47.706	14.532
109.3	-15.5	84.41		109.3	-37.25	66.945		109.3	-46.5	13.48
109.4	-24	127.28		109.4	-39.25	68.635		109.4	-48.25	8.115
109.5	-22.5	103.45		109.5	-38.25	65.165		109.5	-49.25	6.085
109.6	-21.25	112.17		109.6	-34.501	82.063		109.6	-44.972	23.798
109.7	-15	114.8		109.7	-34.5	65.84		109.7	-43.509	17.062
109.8	-18.25	99.765		109.8	-37.25	66.945		109.8	-46.5	13.48
109.9	-24	127.28		109.9	-39.25	68.635		109.9	-48.256	8.1281
110	-22.5	103.45		110	-38.25	65.165		110	-49.25	6.085
110.1	-21.25	112.18		110.1	-35.199	50.18		110.1	-49.75	2.695
110.2	-19.75	122.09		110.2	-24.5	66.89		110.2	-51.75	9.135
110.3	-21.5	115.23		110.3	-22.5	78.2		110.3	-48.75	6.975
110.4	-18.5	131.32		110.4	-20.75	75.815		110.4	-48.999	9.8303
110.5	-21.168	119.14		110.5	-28.248	84.714		110.5	-45.75	147.56
110.6	-22.5	113.95		110.6	-26.999	78.44		110.6	-45.75	155.06
110.7	-19.75	122.09		110.7	-24.5	66.89		110.7	-45.75	150.31
110.8	-21.5	115.23		110.8	-22.49	78.178		110.8	-48.75	148.47
110.9	-18.5	131.32		110.9	-20.75	75.815		110.9	-50.976	155.38
111	-12	110.89		111	-19.5	80.79		111	-48.596	155.1
111.1	-11.75	115.09		111.1	-18.959	75.828		111.1	-45.751	155.07
111.2	-14.75	107		111.2	-16.75	65.435		111.2	-47	165.09
111.3	-16.25	101.58		111.3	-16.504	59.395		111.3	-45.25	159.95
111.4	-18.731	87.155		111.4	-23.966	68.224		111.4	-45.75	179.31
111.5	-13.008	107.36		111.5	-17.947	69.743		111.5	-46.245	172.06
111.6	-11.75	115.08		111.6	-12.701	67.137		111.6	-48.5	165.42
111.7	-14.98	106.94		111.7	-16.762	65.442		111.7	-47	165.09
111.8	-16.251	101.58		111.8	-16.5	59.38		111.8	-45.25	159.96
111.9	-18.75	87.134		111.9	-20.5	62.51		111.9	-56.499	144.93
112	-19.25	85.485		112	-32	88.04		112	-51.249	137.03
112.1	-22	98.09		112.1	-30.5	65.46		112.1	-49	152.03
112.2	-27	104.19		112.2	-33.25	52.315		112.2	-46.25	155.93
112.3	-22.848	108.52		112.3	-32.75	82.203		112.3	-54.018	141.26
112.4	-23.748	71.029		112.4	-29.25	82.185		112.4	-56.5	144.93
112.5	-23	95.813		112.5	-32	88.04		112.5	-51.25	137.02
112.6	-23.5	97.409		112.6	-30.5	65.46		112.6	-49	152.03
112.7	-29.998	100.85		112.7	-33.25	52.315		112.7	-46.25	155.92
112.8	-32	75.04		112.8	-27	57.69		112.8	-49.719	19.087
112.9	-19.529	94.873		112.9	-21.5	59.73		112.9	-49.5	9.64
113	-12	89.89		113	-28.75	70.325		113	-54	7.13
113.1	-13	97.86		113.1	-25.75	73.915		113.1	-54	17.38
113.2	-11.25	107.22		113.2	-24.75	73.695		113.2	-59.75	7.145
113.3	-9.75	90.145		113.3	-24.5	66.89		113.3	-59.5	10.59
113.4	-11.5	133.03		113.4	-27.25	77.995		113.4	-58.5	20.12
113.5	-9.5	113.09		113.5	-22	75.34		113.5	-57.476	22.046
113.6	-9	110.48		113.6	-19.254	74.235		113.6	-54.117	18.302
113.7	-11.25	107.23		113.7	-24.75	73.695		113.7	-56	25.07
113.8	-9.75	90.145		113.8	-24.5	66.89		113.8	-54.25	17.685
113.9	-11.5	133.03		113.9	-27.25	77.995		113.9	-53	6.41
114	-9.5001	113.09		114	-37	51.64		114	-53.25	10.715
114.1	-9	110.48		114.1	-36.75	56.335		114.1	-54.75	23.295
114.2	-12	116.39		114.2	-35.75	61.865		114.2	-56	25.07
114.3	-14.5	85.69		114.3	-35.25	78.755		114.3	-54.25	17.685
114.4	-13.041	97.401		114.4	-30	82.1		114.4	-53	6.41
114.5	-9.5	116.09		114.5	-24.754	87.684		114.5	-53.25	10.715
114.6	-14.25	87.635		114.6	-35.554	59.687		114.6	-52	5.94
114.7	-19.75	66.595		114.7	-35.75	61.865		114.7	-48.25	81.364
114.8	-3	112.66		114.8	-35.25	78.755		114.8	-44	88.68
114.9	-6.5096	104.9		114.9	-30	82.1		114.9	-47	84.84
115	-17.75	73.655		115	-23.671	88.297		115	-43.266	81.103
115.1	-15.5	79.16		115.1	-28	102.91		115.1	-45.75	86.065
115.2	-14.25	93.885		115.2	-21.576	79.624		115.2	-49	69.78
115.3	-13.25	120.66		115.3	-24.588	91.825		115.3	-48.5	77.17
115.4	-20.001	114.61		115.4	-27.752	90.107		115.4	-47	84.842
115.5	-17.771	73.94		115.5	-33.75	86.925		115.5	-43.25	81.015
115.6	-15.5	79.16		115.6	-31.5	82.18		115.6	-45.75	86.065
115.7	-14.25	93.885		115.7	-26.5	75.08		115.7	-49	69.781
115.8	-13.25	120.67		115.8	-26.75	68.135		115.8	-52.524	102.56
115.9	-19.99	114.58		115.9	-35	100.2		115.9	-50.929	100.19
116	-21.75	127.03		116	-33.75	86.925		116	-47.26	114.11
116.1	-23.499	112.17		116.1	-31.5	82.18		116.1	-46.75	134.53
116.2	-28.5	95.77		116.2	-35.75	66.115		116.2	-51.75	142.13
116.3	-14.75	73.995		116.3	-26.793	68.144		116.3	-50	120.25
116.4	-18	86.711		116.4	-26	61.72		116.4	-50.75	127.91
116.5	-25.995	79.223		116.5	-29.75	66.295		116.5	-50.5	122.36
116.6	-8.5234	89.652		116.6	-35	73.7		116.6	-48.719	118.09
116.7	-13.25	66.415		116.7	-17.518	79.586		116.7	-47.003	111.6
116.8	-14.75	74		116.8	-16.75	80.935		116.8	-50	120.25
116.9	-17.954	87.309		116.9	-25.249	66.307		116.9	-50.75	127.91
117	-15	155.8		117	-16.168	67.114		117	-50.5	122.36
117.1	-13.75	135.27		117.1	-12.75	55.805		117.1	-50.5	132.61
117.2	-16.753	118.94		117.2	-9	80.48		117.2	-49	116.78
117.3	-21	91.37		117.3	-17.898	68.096		117.3	-42.25	140.29
117.4	-17.5	77.85		117.4	-22.5	74.45		117.4	-38.25	95.669
117.5	-19.25	81.735		117.5	-12.75	92.305		117.5	-36.5	96.53
117.6	-15.778	96.295		117.6	-7.7589	74.197		117.6	-36	123.67
117.7	-16.75	118.93		117.7	-9	80.48		117.7	-36	60.92
117.8	-21	91.37		117.8	-25.578	75.057		117.8	-41.75	40.435
117.9	-17.5	77.851		117.9	-27.362	68.227		117.9	-42.499	30.88
118	-11.646	137.46		118	-33.553	77.862		118	-39.451	47.351
118.1	-15.976	92.071		118.1	-38.25	68.915		118.1	-46.557	32.584
118.2	-13.25	115.91		118.2	-36.25	86.225		118.2	-41.75	28.435
118.3	-16.25	127.58		118.3	-36	85.67		118.3	-40	21.55
118.4	-7.5	149.9		118.4	-28.048	67.546		118.4	-38	24.86
118.5	-11.5	138.53		118.5	-34.75	78.895		118.5	-34.511	22.874
118.6	-16.75	127.68		118.6	-38.25	68.915		118.6	-46.75	31.785
118.7	-12.75	125.8		118.7	-27.25	57.996		118.7	-41.75	28.435
118.8	-17.5	143.35		118.8	-28.25	58.215		118.8	-43.063	20.036
118.9	-22.75	125		118.9	-30.001	62.353		118.9	-47.5	21.2
119	-20.5	107.76		119	-31.838	78.225		119	-45.499	25.01
119.1	-16.75	127.68		119.1	-36.75	68.835		119.1	-46.499	32.228
119.2	-12.75	125.8		119.2	-37.75	53.555		119.2	-45.463	15.557
119.3	-17.704	139.97		119.3	-35.5	54.06		119.3	-47.5	10.45
119.4	-24.5	88.393		119.4	-33.982	60.986		119.4	-46.75	10.785
119.5	-20	98.15		119.5	-33.243	56.024		119.5	-51.75	11.135
119.6	-18.5	85.82		119.6	-36.75	68.835		119.6	-46.5	32.23
119.7	-15.76	105.21		119.7	-37.746	53.57		119.7	-45.5	15.51
119.8	-18.257	91.633		119.8	-28.751	62.324		119.8	-47.5	10.45
119.9	-24.493	88.399		119.9	-28.75	73.575		119.9	-46.75	10.785
120	-18	97.46		120	-32.24	63.782		120	-47.5	33.95
120.1	-17.5	101.6		120.1	-30.75	61.515		120.1	-48.75	33.225
120.2	-19	92.18		120.2	-33.75	69.925		120.2	-48.509	23.447
120.3	-18.748	79.638		120.3	-28.917	63.16		120.3	-52.75	45.105
120.4	-16.98	98.008		120.4	-28.497	72.674		120.4	-47	29.343
120.5	-18	97.46		120.5	-27	59.19		120.5	-45	17.9
120.6	-17.5	101.6		120.6	-26.75	78.884		120.6	-46.75	21.535
120.7	-19	92.18		120.7	-32.248	80.838		120.7	-41.25	24.575
120.8	-18.749	79.629		120.8	-31	73.57		120.8	-51.75	25.135
120.9	-12.75	78.805		120.9	-24.25	70.091		120.9	-47	29.34
121	-15	90.8		121	-27	59.19		121	-45	17.9
121.1	-16	91.77		121.1	-20.706	87.374		121.1	-46.75	21.535
121.2	-11	104.17		121.2	-25.75	59.665		121.2	-50.75	18.665
121.3	-14.25	94.385		121.3	-27.75	77.105		121.3	-50.975	20.696
121.4	-12.75	78.805		121.4	-29	73.88		121.4	-49.805	20.39
121.5	-7.7507	98.704		121.5	-28.5	75.02		121.5	-43.75	3.625
121.6	-9.25	104.78		121.6	-18.25	94.515		121.6	-48.5	6.42
121.7	-10.5	120.06		121.7	-25	80.25		121.7	-45.5	10.26
121.8	-12	125.64		121.8	-24.5	89.89		121.8	-49	17.28
121.9	-9.5	118.59		121.9	-28.5	83.77		121.9	-50.75	21.163
122	-7.75	98.705		122	-28.5	78.515		122	-48.75	12.225
122.1	-9.25	104.79		122.1	-27.181	88.138		122.1	-48.5	6.42
122.2	-10.5	120.06		122.2	-27.5	89.549		122.2	-54.746	2.8046
122.3	-12	125.64		122.3	-25.112	90.381		122.3	-55	1.85
122.4	-9.5	118.59		122.4	-28.5	99.515		122.4	-53	15.16
122.5	-13	119.36		122.5	-30.749	87.012		122.5	-51.75	18.385
122.6	-25.75	77.415		122.6	-28.391	87.464		122.6	-55.688	5.7213
122.7	-26	84.97		122.7	-27.5	89.549		122.7	-55	2.6
122.8	-21.75	108.03		122.8	-27.5	92.3		122.8	-55	1.85
122.9	-17.75	110.15		122.9	-28.5	99.52		122.9	-52.917	15.396
123	-17.25	95.795		123	-30.75	87.015		123	-51.619	18.711
123.1	-13.75	93.275		123.1	-32.5	84.65		123.1	-45.25	37.955
123.2	-15	70.3		123.2	-22.015	73.597		123.2	-47	33.34
123.3	-12.75	61.555		123.3	-31.334	68.475		123.3	-48.997	19.535
123.4	-9.9065	79.507		123.4	-23	77.81		123.4	-49.612	24.372
123.5	-9.5	80.09		123.5	-24.763	87.873		123.5	-46.5	31.48
123.6	-13.632	93.285		123.6	-26	85.97		123.6	-49.75	16.445
123.7	-15	70.301		123.7	-22	73.59		123.7	-46.486	20.551
123.8	-4.0912	109.49		123.8	-26.248	74.775		123.8	-44.048	16.727
123.9	0.60022	136.75		123.9	-26.239	73.789		123.9	-46.5	22.73
124	-9.5	80.09		124	-27.25	83.745		124	-52	14.94
124.1	-5.5	93.96		124.1	-29.25	87.435		124.1	-49.75	16.445
124.2	-6	96.82		124.2	-27.856	74.313		124.2	-52.749	21.104
124.3	-2.5455	118.28		124.3	-26.251	74.773		124.3	-49.75	8.445
124.4	-13.412	92.253		124.4	-26.25	73.775		124.4	-52.25	0.745
124.5	-8.288	104.15		124.5	-27.25	83.745		124.5	-45.718	13.319
124.6	-10.25	66.005		124.6	-29.25	87.435		124.6	-53.923	2.3334
124.7	-14.25	63.385		124.7	-29.75	78.045		124.7	-52.75	21.105
124.8	-14.25	88.635		124.8	-27.5	70.55		124.8	-52.983	7.9439
124.9	-14.25	118.88		124.9	-26.5	55.081		124.9	-52.233	0.85727
125	-18.25	121.51		125	-26	65.47		125	-47.54	19.557
125.1	-19.714	129.35		125.1	-28	66.91		125.1	-53.101	3.6981
125.2	-14.25	63.385		125.2	-30.5	69.71		125.2	-56.755	8.4477
125.3	-14.25	88.635		125.3	-30.25	64.655		125.3	-53.735	7.8874
125.4	-14.25	118.89		125.4	-28.25	66.965		125.4	-50.687	30.025
125.5	-18.25	121.51		125.5	-29	61.63		125.5	-50.898	43.099
125.6	-19.75	129.59		125.6	-25.742	76.171		125.6	-53.75	30.075
125.7	-17.75	109.16		125.7	-25.75	69.915		125.7	-54.25	18.435
125.8	-13.75	80.777		125.8	-28	65.41		125.8	-54.75	14.795
125.9	-13.75	114.28		125.9	-29.5	87.24		125.9	-55	14.6
126	-6.5	115.68		126	-28	98.41		126	-53.5	12.27
126.1	-9.75	99.895		126.1	-25.75	76.165		126.1	-53.749	30.069
126.2	-6	116.07		126.2	-25.75	69.915		126.2	-54.25	18.435
126.3	-15.5	114.66		126.3	-28	65.41		126.3	-54.75	14.795
126.4	-13.75	114.27		126.4	-29.5	87.24		126.4	-45.5	14.01
126.5	-25	87		126.5	-28.522	93.787		126.5	-44.591	14.517
126.6	-15	86.55		126.6	-28.75	85.575		126.6	-43.255	17.014
126.7	-16	94.02		126.7	-31.75	101.23		126.7	-47.044	22.463
126.8	-14.5	96.19		126.8	-26.972	113.38		126.8	-47.249	20.641
126.9	-21.623	89.954		126.9	-28.5	65.52		126.9	-48.499	22.918
127	-25	87		127	-31	71.82		127	-52.25	29.495
127.1	-9.25	85.285		127.1	-28.75	85.575		127.1	-52.5	27.3
127.2	-9.5	83.34		127.2	-31.75	101.23		127.2	-46.948	23.105
127.3	-6.25	104.37		127.3	-26.989	113.64		127.3	-47.25	20.645
127.4	-11.25	94.725		127.4	-29.747	120.02		127.4	-48.5	22.92
127.5	-11.765	91.721		127.5	-26	69.47		127.5	-52.25	29.495
127.6	-9.6133	87.727		127.6	-25.5	82.36		127.6	-52.498	27.3
127.7	-10.52	85.451		127.7	-23.75	78.975		127.7	-50.495	24.36
127.8	-16	93.02		127.8	-26.75	64.135		127.8	-52.249	23.245
127.9	-17.748	79.912		127.9	-25.75	82.665		127.9	-49.5	17.39
128	-14.255	114.34		128	-25.5	77.36		128	-46.999	15.344
128.1	-14.75	122.24		128.1	-25.5	82.36		128.1	-50	21
128.2	-19.5	104.04		128.2	-23.75	78.975		128.2	-52.5	9.3
128.3	-16.137	93.431		128.3	-26.75	64.135		128.3	-40.75	24.965
128.4	-20.491	80.757		128.4	-28.75	59.325		128.4	-43.25	14.015
128.5	-26.733	93.875		128.5	-28.616	60.55		128.5	-47.127	14.743
128.6	-29	102.13		128.6	-26.11	72.881		128.6	-51.5	11.83
128.7	-18.25	99.515		128.7	-28.5	78.02		128.7	-54	17.13
128.8	-18.25	99.765		128.8	-23.25	66.115		128.8	-53.75	14.325
128.9	-20.5	80.76		128.9	-18.75	74.375		128.9	-55.975	12.746
129	-26.449	93.624		129	-22.25	68.395		129	-51	-3.53
129.1	-8.8728	83.787		129.1	-24.25	58.835		129.1	-51.507	11.823
129.2	-13.797	88.843		129.2	-25.25	65.305		129.2	-54	17.13
129.3	-14	117.08		129.3	-23.25	66.115		129.3	-53.75	14.325
129.4	-10	129.7		129.4	-18.75	74.375		129.4	-56	12.82
129.5	-11.75	150.33		129.5	-21.761	76.602		129.5	-39.753	5.7456
129.6	-11.5	146.53		129.6	-22.25	78.895		129.6	-43.013	13.952
129.7	-12.5	116.75		129.7	-23.247	71.861		129.7	-46.938	9.6828
129.8	-11.25	116.48		129.8	-21.804	61.03		129.8	-53.391	4.7035
129.9	-16.221	104.94		129.9	-19.5	68.54		129.9	-57.5	3.9
130	-11.75	150.33		130	-27.668	56.141		130	-58.25	10.815
130.1	-11.5	146.53		130.1	-25	48		130.1	-59.25	12.535
130.2	-12.5	116.75		130.2	-25.75	41.665		130.2	-59	18.23
130.3	-11.25	116.47		130.3	-23.736	54.829		130.3	-55.723	21.922
130.4	-16.25	104.82		130.4	-24.289	44.319		130.4	-50.837	8.6211
130.5	-14.5	121.19		130.5	-27.751	55.859		130.5	-48.514	13.416
130.6	-16.75	107.94		130.6	-25.271	51.463		130.6	-49.775	9.7024
130.7	-20.75	115.07		130.7	-25.75	41.665		130.7	-53.473	7.8511
130.8	-11.004	95.178		130.8	-24.25	49.585		130.8	-55.748	22.008
130.9	-14.75	82.995		130.9	-25.022	108.56		130.9	-48.25	19.115
131	-21.75	100.04		131	-26	103.72		131	-48.5	8.42
131.1	-10.139	126.31		131.1	-27.25	104.49		131.1	-49.75	9.6952
131.2	-6.0099	121.57		131.2	-28.95	92.556		131.2	-49.5	0.39
131.3	-3.6624	119.4		131.3	-28.5	87.77		131.3	-51.25	9.025
131.4	-16.75	89.685		131.4	-25	109.5		131.4	-56.25	8.125
131.5	-20.5	107.01		131.5	-25.999	103.7		131.5	-54.75	16.295
131.6	-7	94.29		131.6	-27.25	104.49		131.6	-56.5	7.93
131.7	-5.5	86.96		131.7	-23.917	85.432		131.7	-58.484	20.594
131.8	-11.978	89.716		131.8	-25.5	73.36		131.8	-58.24	8.0414
131.9	1.9998	107.06		131.9	-22	84.84		131.9	-56.389	8.3445
132	-3.25	77.467		132	-24.75	66.945		132	-59.234	17.99
132.1	-2.5005	128.8		132.1	-34.423	69.505		132.1	-55.789	6.825
132.2	-5.1267	91.451		132.2	-36	56.92		132.2	-54.25	7.4353
132.3	-8.1645	110.96		132.3	-33	67.26		132.3	-53.5	-6.9795
132.4	-9.4999	116.34		132.4	-35.5	78.56		132.4	-52.77	-3.5937
132.5	-10.5	137.31		132.5	-35.75	96.115		132.5	-59.5	18.089
132.6	-11.5	136.53		132.6	-33.015	93.225		132.6	-55.73	6.6205
132.7	-4.3419	125.35		132.7	-36	56.92		132.7	-54.323	7.1773
132.8	-11.759	112.13		132.8	-33	67.26		132.8	-54.75	7.043
132.9	-20.243	95.969		132.9	-35.5	78.56		132.9	-57.749	13.203
133	-18.5	86.32		133	-35.754	96.044		133	-59.241	10.762
133.1	-19.75	88.595		133.1	-38.5	62.22		133.1	-54.012	-5.8554
133.2	-20.746	91.583		133.2	-35.25	65.755		133.2	-55.25	3.905
133.3	-24	96.78		133.3	-32.25	70.095		133.3	-54.75	7.045
133.4	-24.248	110.58		133.4	-30.25	68.655		133.4	-57	-1.7075
133.5	-18.5	86.32		133.5	-37.966	56.001		133.5	-58.018	10.309
133.6	-19.75	88.595		133.6	-30.895	104.75		133.6	-56.75	13.235
133.7	-20.75	91.565		133.7	-29.045	97.155		133.7	-61	-2.08
133.8	-18.5	74.07		133.8	-27.894	106.06		133.8	-56.998	-2.9517
133.9	-17.5	94.1		133.9	-30.25	68.656		133.9	-57	-1.71
134	-15.5	109.91		134	-28.236	95.979		134	-57.75	10.205
134.1	-15.25	108.6		134.1	-30.315	107.08		134.1	-56.75	13.235
134.2	-17.25	93.877		134.2	-25.287	94.335		134.2	-44.534	14.277
134.3	-18.5	74.07		134.3	-25.209	104.87		134.3	-46.75	15.535
134.4	-17.5	94.1		134.4	-23.766	96.194		134.4	-50.901	2.7806
134.5	-15.5	109.91		134.5	-23.731	100.4		134.5	-46.75	5.285
134.6	-15.25	108.61		134.6	-23.75	111.47		134.6	-49.5	7.64
134.7	-3.7794	127.12		134.7	-25.21	94.252		134.7	-45.318	13.86
134.8	-18.165	101.93		134.8	-15.75	81.715		134.8	-46.751	15.535
134.9	-4.105	90.235		134.9	-18.5	90.319		134.9	-52.75	15.105
135	-0.27817	107.07		135	-19.744	74.586		135	-50.75	3.665
135.1	-7.5	103.15		135.1	-12.75	74.305		135.1	-47	22.84
135.2	-8.7438	104.2		135.2	-14	79.58		135.2	-47.5	27.7
135.3	-2	131.44		135.3	-15.75	81.715		135.3	-54.25	14.435
135.4	-3.25	90.965		135.4	-18.555	90.194		135.4	-52.75	15.105
135.5	-0.25	107.05		135.5	-19.75	74.595		135.5	-50.75	3.665
135.6	-8	107.51		135.6	-20.612	79.527		135.6	-45.25	15.705
135.7	-8.75	104.18		135.7	-26.95	85.648		135.7	-47.452	27.336
135.8	-10	86.95		135.8	-21.5	96.48		135.8	-47.5	22.45
135.9	-14.75	83.745		135.9	-25.25	96.055		135.9	-48.75	26.475
136	-19.5	109.79		136	-28	97.66		136	-49.253	25.326
136.1	-20.5	88.01		136.1	-26	101.47		136.1	-58.25	-1.185
136.2	-20.25	92.705		136.2	-26.25	99.025		136.2	-57.75	-0.295
136.3	-16.998	92.749		136.3	-23.5	108.92		136.3	-55.5	6.46
136.4	-17	78.74		136.4	-25.249	96.058		136.4	-51	9.22
136.5	-22	74.59		136.5	-28	97.66		136.5	-51.25	4.775
136.6	-22.5	70.95		136.6	-26	101.47		136.6	-57.91	-1.0898
136.7	-20.462	76.883		136.7	-26.25	99.025		136.7	-57.748	-0.2957
136.8	-17	92.74		136.8	-23.5	108.92		136.8	-52.776	-0.33114
136.9	-17	78.74		136.9	-22.25	108.14		136.9	-49.75	8.695
137	-22	74.59		137	-21.5	113.73		137	-48.75	8.475
137.1	-16.473	101.54		137.1	-21.5	114.48		137.1	-46.75	10.035
137.2	-20.5	74.01		137.2	-19.75	97.095		137.2	-48.25	15.864
137.3	-23.25	85.865		137.3	-18.25	91.515		137.3	-47.006	4.8348
137.4	-18.5	104.61		137.4	-20.997	83.871		137.4	-49.75	8.695
137.5	-18.25	87.015		137.5	-12.127	83.828		137.5	-48.75	8.475
137.6	-15.75	74.215		137.6	-21.86	87.627		137.6	-46.75	10.035
137.7	-15.75	72.965		137.7	-7.75	97.205		137.7	-39.507	-0.047572
137.8	-14.719	74.487		137.8	-15.008	84.309		137.8	-38.25	9.165
137.9	-18.5	89.32		137.9	-27.989	117.61		137.9	-39.188	12.022
138	-18.137	87.16		138	-26.25	100.27		138	-46.25	-2.325
138.1	-18.555	100.07		138.1	-27.5	103.05		138.1	-40.25	-8.145
138.2	-18	102.46		138.2	-26	99.72		138.2	-39.5	-0.059684
138.3	-16.549	94.68		138.3	-23.001	93.561		138.3	-52.722	21.082
138.4	-10.325	112.6		138.4	-28	117.66		138.4	-48.98	24.768
138.5	-16.25	89.575		138.5	-26.25	100.27		138.5	-45.5	22.01
138.6	-18.75	101.87		138.6	-20.352	73.123		138.6	-47.25	19.145
138.7	-18	102.46		138.7	-24.281	79.648		138.7	-46	14.62
138.8	-17	99.99		138.8	-22.5	61.45		138.8	-52.75	21.105
138.9	-10.25	113.26		138.9	-19.75	54.596		138.9	-49.5	25.39
139	-10	92.95		139	-14.501	49.192		139	-45.503	22.007
139.1	-12	84.64		139.1	-20	71.65		139.1	-47.252	19.16
139.2	-16.903	79.167		139.2	-23.25	67.615		139.2	-46.716	18.908
139.3	-13	77.36		139.3	-22.5	61.45		139.3	-47.627	7.2513
139.4	-9.25	85.535		139.4	-19.75	54.595		139.4	-51.75	24.135
139.5	-13.5	92.97		139.5	-20.72	72.702		139.5	-49.5	20.39
139.6	-16	84.27		139.6	-16.076	45.868		139.6	-46.5	20.23
139.7	-16.276	81.086		139.7	-17.804	58.371		139.7	-50.25	40.055
139.8	-13	77.36		139.8	-22.255	55.427		139.8	-52.75	22.855
139.9	-9.25	85.535		139.9	-27.25	79.745		139.9	-51.75	24.135
140	-15.149	112.65		140	-26.75	62.635		140	-49.5	20.39
140.1	-17.886	93.174		140.1	-22	52.59		140.1	-46.5	20.23
140.2	-19.351	81.832		140.2	-20.249	57.978		140.2	-57.96	13.249
140.3	-18.751	60.87		140.3	-20.277	64.519		140.3	-61.25	13.225
140.4	-17.233	57.223		140.4	-24.853	71.116		140.4	-62.25	21.695
140.5	-14.5	54.69		140.5	-26.728	62.704		140.5	-54.25	-11.565
140.6	-17.75	40.655		140.6	-22	52.592		140.6	-53.75	7.325
140.7	-19	71.18		140.7	-20.252	57.958		140.7	-58	13.26
140.8	-19.5	54.79		140.8	-20.26	64.477		140.8	-61.25	13.225
140.9	-17.25	57.045		140.9	-21.463	58.932		140.9	-62.25	21.695
141	-14.5	54.69		141	-26.338	70.377		141	-63.75	19.775
141.1	-12.659	63.841		141.1	-27.471	79.201		141.1	-65.75	40.465
141.2	-10.75	64.115		141.2	-30.991	75.29		141.2	-62.5	74
141.3	-10.75	82.615		141.3	-33.75	95.424		141.3	-33.5	20.12
141.4	-9.3859	75.697		141.4	-25.936	86.59		141.4	-36.25	20.225
141.5	-7.25	88.095		141.5	-29	76.38		141.5	-38	8.3601
141.6	-9.8898	76.263		141.6	-24.788	70.139		141.6	-42.437	36.22
141.7	-10.744	64.14		141.7	-24.5	54.14		141.7	-45.706	20.475
141.8	-10.75	82.615		141.8	-30.25	52.405		141.8	-54	11.38
141.9	-9.3082	75.293		141.9	-28	80.16		141.9	-52.5	17.05
142	-7.3974	88.337		142	-26	96.22		142	-51.5	25.33
142.1	-18.25	102.51		142.1	-30	88.85		142.1	-51.5	19.58
142.2	-19.25	105.73		142.2	-25	88		142.2	-46.75	20.535
142.3	-19	95.68		142.3	-29.5	76.24		142.3	-48.75	28.475
142.4	-19.5	58.54		142.4	-28	80.16		142.4	-46.754	23.28
142.5	-16.656	65.82		142.5	-27	77.946		142.5	-47.75	25.255
142.6	-18.22	102.15		142.6	-28.25	84.715		142.6	-51.335	20.121
142.7	-19.25	105.73		142.7	-29	78.63		142.7	-47.179	13.114
142.8	-19.068	95.644		142.8	-29.75	78.795		142.8	-51.682	6.4008
142.9	-19.501	58.549		142.9	-31.028	70.149		142.9	-46.752	23.261
143	-16.5	62.38		143	-31	78.82		143	-47.75	25.255
143.1	-16.5	80.88		143.1	-28.25	84.711		143.1	-50	24.5
143.2	-19.75	95.845		143.2	-29	78.63		143.2	-47.25	11.895
143.3	-17	79.74		143.3	-29.75	78.795		143.3	-44	-3.82
143.4	-24.5	97.14		143.4	-33.75	77.925		143.4	-46	-0.62998
143.5	-23.5	72.17		143.5	-31.749	82.981		143.5	-48.75	4.725
143.6	-23	61.31		143.6	-31.25	71.125		143.6	-52.5	6.55
143.7	-19	105.68		143.7	-30.316	73.987		143.7	-46.5	2.48
143.8	-19.75	81.595		143.8	-26	68.47		143.8	-54	25.38
143.9	-15.25	79.105		143.9	-27.75	71.354		143.9	-48.25	22.615
144	-15.75	92.215		144	-29.002	51.405		144	-48	10.81
144.1	-20.5	98.51		144.1	-25.074	48.273		144.1	-49.5	5.64
144.2	-19	105.68		144.2	-33.318	67.918		144.2	-48.692	10.431
144.3	-19.75	81.595		144.3	-31.749	64.235		144.3	-54	25.378
144.4	-17.75	97.905		144.4	-30	52.85		144.4	-49.25	15.835
144.5	-19.75	112.34		144.5	-29	51.38		144.5	-50	3.75
144.6	-18	123.71		144.6	-25	48		144.6	-54	2.13
144.7	-17.5	105.35		144.7	-29	85.63		144.7	-47.25	7.145
144.8	-20.75	104.06		144.8	-25	66.25		144.8	-50	3.75
144.9	-21.477	87.048		144.9	-24.501	71.432		144.9	-49.25	15.835
145	-20.5	95.01		145	-25	101		145	-50	3.75
145.1	-20.749	112.82		145.1	-26.75	90.635		145.1	-54	2.13
145.2	-18.75	120.88		145.2	-19.752	92.344		145.2	-55.5	5.96
145.3	-20.75	102.31		145.3	-21.75	81.035		145.3	-54.5	14.994
145.4	-21.5	86.98		145.4	-17.5	87.85		145.4	-44.751	141.34
145.5	-30.75	110.51		145.5	-19.752	94.339		145.5	-42	142.49
145.6	-20.76	112.8		145.6	-21.023	72.664		145.6	-43.5	138.57
145.7	-23.75	124.47		145.7	-25.462	78.452		145.7	-43.25	132.77
145.8	-22.25	138.9		145.8	-29.658	72.451		145.8	-47.5	145.95
145.9	-27.901	117.47		145.9	-30.999	72.571		145.9	-49.5	135.89
146	-30.75	110.51		146	-25.328	85.75		146	-50.5	140.11
146.1	-30	97.1		146.1	-24.783	76.485		146.1	-43.594	138.56
146.2	-25.001	80.267		146.2	-30.748	81.014		146.2	-43.25	132.77
146.3	-28.25	82.965		146.3	-34	64.731		146.3	-47.5	145.95
146.4	-26.94	83.106		146.4	-33.75	57.175		146.4	-49.5	135.89
146.5	-19.999	68.208		146.5	-31.251	76.6		146.5	-50.5	140.11
146.6	-18	87.96		146.6	-30	78.85		146.6	-51.75	137.38
146.7	-12.75	103.8		146.7	-30.75	81.015		146.7	-43	2.71
146.8	-28.25	82.965		146.8	-30	51.85		146.8	-47.5	9.45
146.9	-27	83.19		146.9	-28.75	64.825		146.9	-50.25	11.055
147	-25.25	66.555		147	-32.75	48.705		147	-41.25	14.075
147.1	-23	104.56		147.1	-30	54.6		147.1	-42.25	17.545
147.2	-21	88.62		147.2	-26	55.97		147.2	-43	2.71
147.3	-22.25	55.895		147.3	-30.25	88.405		147.3	-47.5	9.45
147.4	-12.75	131.3		147.4	-29	71.128		147.4	-50.25	11.055
147.5	-23.25	92.366		147.5	-30.5	68.378		147.5	-45.59	39.28
147.6	-23.907	103.32		147.6	-32.75	68.201		147.6	-50.542	104.82
147.7	-28.25	109.71		147.7	-30.166	60.463		147.7	-49.5	127.14
147.8	-22.25	55.895		147.8	-31.5	39.68		147.8	-50	136.5
147.9	-25.998	67.731		147.9	-31.75	53.735		147.9	-48.75	124.72
148	-23.25	92.363		148	-34.5	56.84		148	-46	135.62
148.1	-24.008	77.312		148.1	-28.823	59.684		148.1	-48.75	115.97
148.2	-28.245	109.64		148.2	-32.499	50.298		148.2	-48.75	127.72
148.3	-25.25	96.055		148.3	-31.5	39.68		148.3	-50	136.5
148.4	-27.75	84.605		148.4	-31.75	53.735		148.4	-48.75	124.73
148.5	-22.5	94.95		148.5	-34.5	56.84		148.5	-46	135.62
148.6	-24	77.28		148.6	-38.749	90.773		148.6	-44.602	145.07
148.7	-26.75	85.885		148.7	-38.25	84.915		148.7	-41.48	151.12
148.8	-25.25	96.055		148.8	-38	60.36		148.8	-45.751	156.81
148.9	-27.75	84.605		148.9	-38.75	60.525		148.9	-43.5	166.07
149	-16	105.27		149	-39.499	73.183		149	-40.5	151.16
149.1	-14	109.08		149.1	-38.75	90.775		149.1	-40.25	164.86
149.2	-15.25	112.6		149.2	-38.25	84.915		149.2	-39.25	165.13
149.3	-10	111.45		149.3	-37.916	60.874		149.3	-45.382	158.27
149.4	-14.25	111.13		149.4	-24.594	123.72		149.4	-43.5	166.07
149.5	-16	105.27		149.5	-37.5	63.5		149.5	-40.5	151.16
149.6	-14	109.08		149.6	-35	86.45		149.6	-46	163.12
149.7	-15.25	112.6		149.7	-33.25	116.06		149.7	-39.261	165.11
149.8	-17.25	71.045		149.8	-27.25	86.495		149.8	-41.348	173.68
149.9	-15.5	90.66		149.9	-27	77.19		149.9	-41.25	184.82
150	-17.25	99.295		150	-23.5	73.673		150	-40.504	164.91
150.1	-20.75	98.565		150.1	-25.022	82.981		150.1	-46	163.12
150.2	-20.749	109.81		150.2	-28.751	70.326		150.2	-44.99	149.53
150.3	-19.457	88.601		150.3	-25	66.75		150.3	-44.75	142.59
150.4	-20	90.9		150.4	-24	60.53		150.4	-40.739	165.69
150.5	-20.75	96.815		150.5	-19.75	58.345		150.5	-40.745	163.21
150.6	-21.25	105.17		150.6	-24.409	73.922		150.6	-36	120.67
150.7	-21.998	129.07		150.7	-28.75	70.325		150.7	-40.5	128.17
150.8	-21.499	136.19		150.8	-25	66.75		150.8	-45.75	154.81
150.9	-20	90.9		150.9	-24	60.53		150.9	-42.5	149.35
151	-21.414	111.8		151	-19.75	58.345		151	-44.25	138.99
151.1	-21.25	100.32		151.1	-24.026	58.868		151.1	-49.75	151.69
151.2	-22	129.09		151.2	-25.75	70.415		151.2	-52.5	150.8
151.3	-21.5	136.23		151.3	-24.25	75.085		151.3	-54.75	124.55
151.4	-20.5	136.76		151.4	-30.75	89.265		151.4	-49	128.53
151.5	-21.498	113.72		151.5	-31	94.82		151.5	-51.993	143.38
151.6	-21.25	90.925		151.6	-33.5	86.37		151.6	-49.75	151.69
151.7	-20.232	103.61		151.7	-36	55.42		151.7	-52.5	150.8
151.8	-21.25	85.675		151.8	-36.5	69.28		151.8	-54.75	124.54
151.9	-19.985	126.29		151.9	-33.495	73.869		151.9	-48.455	149.12
152	-17.76	141.36		152	-37.229	62.685		152	-49.186	120.65
152.1	-15.25	132.35		152.1	-42.247	66.046		152.1	-48.499	107.2
152.2	-14	133.33		152.2	-42.5	59.6		152.2	-46.25	118.68
152.3	-21.75	114.03		152.3	-42.123	59.436		152.3	-53.25	120.72
152.4	-20	126.4		152.4	-33.501	73.869		152.4	-46	167.12
152.5	-17.75	141.66		152.5	-32.969	62.467		152.5	-43	146.71
152.6	-15.25	132.35		152.6	-41.345	64.363		152.6	-43.5	136.57
152.7	-14	133.33		152.7	-42.123	59.235		152.7	-42.25	202.29
152.8	-12.5	112.25		152.8	-45	54.4		152.8	-45.685	165.95
152.9	-18.5	109.07		152.9	-39.249	67.881		152.9	-46	167.12
153	-20.25	88.705		153	-34.46	54.526		153	-40.902	177.25
153.1	-21.5	89.48		153.1	-26.001	72.713		153.1	-43.074	140.12
153.2	-22.75	73.255		153.2	-27.582	51.011		153.2	-41.5	145.88
153.3	-23.25	83.115		153.3	-30.25	34.655		153.3	-43	134.96
153.4	-23.5	84.17		153.4	-33.5	46.12		153.4	-41.25	127.08
153.5	-21.25	88.675		153.5	-34.5	54.34		153.5	-39.025	140.65
153.6	-20.868	87.919		153.6	-20.75	93.315		153.6	-41.752	151.19
153.7	-22.75	73.255		153.7	-18.5	94.32		153.7	-41.501	145.89
153.8	-23.25	83.115		153.8	-15.5	94.66		153.8	-43	134.96
153.9	-20.982	80.87		153.9	-16.75	96.685		153.9	-41.25	127.08
154	-20.75	70.065		154	-20.25	81.955		154	-39	140.08
154.1	-20.5	87.01		154.1	-20.75	93.315		154.1	-42.799	153.67
154.2	-20	80.65		154.2	-18.5	94.32		154.2	-43.582	178.07
154.3	-16.75	91.935		154.3	-30.927	80.939		154.3	-45.789	190.03
154.4	-18.649	84.64		154.4	-31.106	98.531		154.4	-47.238	175.93
154.5	-17.007	75.25		154.5	-31	98.07		154.5	-48.323	182.17
154.6	-11.751	103.58		154.6	-26.75	104.38		154.6	-46.25	188.92
154.7	-17.74	80.745		154.7	-26.75	103.38		154.7	-45.5	180.26
154.8	-12.5	124.5		154.8	-25.75	104.41		154.8	-46.724	169.37
154.9	-9	125.98		154.9	-19.25	105.48		154.9	-39.75	197.99
155	-2.75	143.35		155	-23.009	92.067		155	-46.949	184.77
155.1	-3.5002	113.52		155.1	-26.75	104.38		155.1	-42	141.49
155.2	-13.5	117.22		155.2	-26.75	103.38		155.2	-43.001	161.96
155.3	-12.5	124.5		155.3	-25.75	104.41		155.3	-46.75	169.03
155.4	-9	125.98		155.4	-19.25	105.48		155.4	-42.75	157.41
155.5	-8	105.01		155.5	-22.993	91.997		155.5	-46.75	145.54
155.6	-12.5	118		155.6	-29.247	71.703		155.6	-48.25	152.86
155.7	-3.0528	99.713		155.7	-27.75	57.605		155.7	-47	151.59
155.8	-1.25	112.77		155.8	-26	57.47		155.8	-50.25	146.56
155.9	-11.054	86.765		155.9	-26.891	45.721		155.9	-49	142.78
156	-22.25	99.645		156	-21.5	77.729		156	-49.25	163.58
156.1	-23.75	91.475		156.1	-30.182	59.307		156.1	-48.25	152.87
156.2	-19	101.93		156.2	-27.413	64.18		156.2	-47	151.59
156.3	-21.75	102.54		156.3	-26	58.379		156.3	-50.25	146.55
156.4	-15	123.55		156.4	-27	43.44		156.4	-48.989	142.77
156.5	-21.974	100.7		156.5	-27.5	36.8		156.5	-44.75	140.32
156.6	-23.75	91.475		156.6	-26.25	80.524		156.6	-44.5	141.79
156.7	-19	101.93		156.7	-24.25	62.335		156.7	-38.5	131.72
156.8	-21.75	102.53		156.8	-25.909	84.504		156.8	-42	138.99
156.9	-19.25	101.74		156.9	-24.25	92.835		156.9	-42.493	130.89
157	-18.25	99.015		157	-27	83.69		157	-42.514	135.63
157.1	-23.25	106.37		157.1	-27.88	70.698		157.1	-44.5	141.79
157.2	-22.455	106.23		157.2	-32	50.04		157.2	-46.358	136.17
157.3	-26	89.22		157.3	-32.987	64.253		157.3	-48.992	149.27
157.4	-25.5	111.11		157.4	-27.25	64.495		157.4	-42.566	131.04
157.5	-22.5	100.7		157.5	-27.25	57.995		157.5	-42.5	135.6
157.6	-23.25	106.36		157.6	-31.093	54.117		157.6	-49.251	151.36
157.7	-22.5	106.2		157.7	-31.997	50.044		157.7	-54.75	174.54
157.8	-26	89.22		157.8	-33	64.26		157.8	-50.25	170.3
157.9	-25.5	111.11		157.9	-32.25	59.595		157.9	-50.002	174.98
158	-31.25	100.87		158	-31	57.07		158	-50.994	153.98
158.1	-30.25	120.15		158.1	-31	52.07		158.1	-50.25	172.8
158.2	-26.75	126.38		158.2	-30.418	60.226		158.2	-54.75	174.54
158.3	-20.237	127.77		158.3	-35	44.7		158.3	-43.251	154.77
158.4	-33.495	80.382		158.4	-31.197	63.05		158.4	-43.5	158.57
158.5	-31.25	100.88		158.5	-29.76	78.026		158.5	-40.5	153.66
158.6	-30.25	120.16		158.6	-28	89.91		158.6	-42.486	158.63
158.7	-26.75	126.38		158.7	-29.717	76.284		158.7	-44.75	153.09
158.8	-26.75	107.63		158.8	-30	89.85		158.8	-43.25	154.76
158.9	-27.5	94.3		158.9	-28.75	71.075		158.9	-43.5	158.57
159	-21.75	100.04		159	-29	90.88		159	-40.5	153.66
159.1	-21.747	99.524		159.1	-28	89.91		159.1	-43.25	151.77
159.2	-26.25	110.02		159.2	-28.75	95.825		159.2	-41.253	127.34
159.3	-26.746	107.63		159.3	-30	89.85		159.3	-47.001	133.59
159.4	-27.5	94.3		159.4	-32.75	68.455		159.4	-48.765	151.21
159.5	-19	91.68		159.5	-23.445	86.936		159.5	-48.453	150.82
159.6	-17.5	95.6		159.6	-25.5	92.36		159.6	-47.25	177.64
159.7	-20.25	112.45		159.7	-20	93.15		159.7	-42.097	189.76
159.8	-20	112.9		159.8	-22.5	80.699		159.8	-46.999	133.67
159.9	-15.25	86.855		159.9	-15.75	80.215		159.9	-43.5	156.57
160	-19	91.68		160	-23.25	87.365		160	-48.453	150.6
160.1	-17.5	95.6		160.1	-25.5	92.36		160.1	-44.5	133.79
160.2	-20.251	112.46		160.2	-17.25	84.795		160.2	-41.768	183.35
160.3	-28	122.66		160.3	-22.25	82.395		160.3	-40.25	128.36
160.4	-26	135.72		160.4	-22.25	79.395		160.4	-45.912	143.11
160.5	-26	137.97		160.5	-23.185	75.841		160.5	-46	151.87
160.6	-25.664	128.32		160.6	-29.953	68.189		160.6	-45.142	152.75
160.7	-22	112.09		160.7	-25.25	73.555		160.7	-48	157.31
160.8	-21.77	113.81		160.8	-27.75	69.105		160.8	-40.25	128.36
160.9	-20.251	108.96		160.9	-22.25	79.395		160.9	-46.672	142.94
161	-25.997	137.94		161	-23.25	75.865		161	-47.745	166.46
161.1	-25.357	127.12		161.1	-30	68.1		161.1	-46.5	168.48
161.2	-22	111.84		161.2	-32.237	69.602		161.2	-47.988	157.33
161.3	-21.75	113.78		161.3	-27.75	72.328		161.3	-45.5	152.51
161.4	-20.25	108.95		161.4	-25.25	57.055		161.4	-47	143.09
161.5	-20.75	96.315		161.5	-23	48.56		161.5	-47.75	166.5
161.6	-18.779	100.58		161.6	-21.5	53.98		161.6	-46.5	168.48
161.7	-18.501	89.315		161.7	-16.25	48.326		161.7	-47.25	157.9
161.8	-22	84.34		161.8	-19.566	55.923		161.8	-50.75	154.42
161.9	-23.5	70.92		161.9	-25.25	57.055		161.9	-52.75	162.1
162	-22.5	79.7		162	-23	48.56		162	-51.667	145.21
162.1	-21.5	91.73		162.1	-21.5	53.98		162.1	-53.25	136.22
162.2	-22.071	108.2		162.2	-16.251	48.33		162.2	-49.5	140.39
162.3	-22.247	115.23		162.3	-28.749	104.57		162.3	-49.25	134.84
162.4	-23.5	70.92		162.4	-25.498	90.104		162.4	-47.5	131.95
162.5	-22.5	79.7		162.5	-27.494	72.2		162.5	-49	146.53
162.6	-21.5	91.73		162.6	-30.228	83.183		162.6	-53.237	136.25
162.7	-22.25	109.15		162.7	-26.999	113.39		162.7	-49.5	140.39
162.8	-22.25	115.64		162.8	-28.75	104.57		162.8	-49.25	134.83
162.9	-20.75	109.31		162.9	-25.5	90.11		162.9	-49.149	128.62
163	-19	76.43		163	-24.001	89.777		163	-53.988	130.92
163.1	-25.25	82.555		163.1	-25.25	73.805		163.1	-49.784	137.05
163.2	-17.977	89.02		163.2	-24.25	64.835		163.2	-50.75	138.92
163.3	-16.75	109.44		163.3	-19.25	66.485		163.3	-53	133.41
163.4	-18.5	106.07		163.4	-23.529	68.551		163.4	-52.75	121.36
163.5	-23.75	80.975		163.5	-22.579	79.755		163.5	-47.364	132.86
163.6	-25.25	82.555		163.6	-25.248	73.809		163.6	-42.75	136.16
163.7	-15.5	127.91		163.7	-24.25	64.835		163.7	-43.5	127.57
163.8	-15.734	116.64		163.8	-19.25	66.485		163.8	-46.25	148.67
163.9	-13.223	116.03		163.9	-23.5	68.17		163.9	-43.75	143.88
164	-10.5	129.31		164	-22.5	79.2		164	-47.25	132.89
164.1	-18.441	131.8		164.1	-14.152	99.816		164.1	-42.774	136.4
164.2	-13.791	113.17		164.2	-15.14	64.995		164.2	-43.621	129.56
164.3	-12.287	111.61		164.3	-18.245	46.104		164.3	-46.5	178.14
164.4	-10.635	89.061		164.4	-8.7508	105.42		164.4	-43	138.46
164.5	-0.77656	90.196		164.5	-19.733	92.908		164.5	-43.772	183.02
164.6	-16.094	107.94		164.6	-21.376	98.635		164.6	-40.756	189.2
164.7	-19	114.18		164.7	-30	77.6		164.7	-38.256	196.41
164.8	-23.5	105.17		164.8	-31	81.32		164.8	-42.467	172.91
164.9	-22	102.59		164.9	-33.75	93.675		164.9	-42.25	176.54
165	-26	119.22		165	-26.548	68.488		165	-43.716	182.99
165.1	-19.501	119.79		165.1	-32.75	79.205		165.1	-40.75	189.21
165.2	-19	114.18		165.2	-34.25	79.035		165.2	-38.25	196.41
165.3	-20.29	108.83		165.3	-31.985	71.438		165.3	-41.64	129.31
165.4	-22	102.59		165.4	-33.75	93.675		165.4	-50.663	136.3
165.5	-25.75	102.66		165.5	-29.242	73.401		165.5	-49.99	148
165.6	-21.75	115.53		165.6	-27.317	68.102		165.6	-45.008	137.29
165.7	-17.5	98.85		165.7	-27.028	53.041		165.7	-54.534	145.84
165.8	-18.75	67.125		165.8	-31.823	69.571		165.8	-42.006	124.01
165.9	-20.25	61.456		165.9	-31.745	80.747		165.9	-50.75	146.61
166	-10.502	130.54		166	-29	74.88		166	-49.468	147.08
166.1	-24.12	95.646		166.1	-28.5	79.02		166.1	-48.25	132.62
166.2	-26.25	78.525		166.2	-27.25	75.737		166.2	-46.751	120.04
166.3	-23	96.31		166.3	-30.976	61.584		166.3	-50.744	145.12
166.4	-24	102.28		166.4	-31.75	80.735		166.4	-50.75	146.91
166.5	-23.75	107.97		166.5	-28.999	74.88		166.5	-44	137.68
166.6	-22.5	129.95		166.6	-28.5	79.02		166.6	-45	163.4
166.7	-23.75	128.22		166.7	-27.25	75.745		166.7	-42.507	142.56
166.8	-22	126.34		166.8	-23.25	66.115		166.8	-41.25	134.82
166.9	-24	102.28		166.9	-14.75	81.077		166.9	-40.259	118.87
167	-23.75	107.97		167	-20.642	95.506		167	-39	125.58
167.1	-22.5	129.95		167.1	-15.456	78.286		167.1	-39.759	128.3
167.2	-23.75	128.23		167.2	-32.25	71.345		167.2	-41.75	115.95
167.3	-22.182	127.64		167.3	-31.75	69.735		167.3	-43.898	136.33
167.4	-21.651	111.72		167.4	-31	75.32		167.4	-43.908	125.05
167.5	-22.25	101.4		167.5	-29.75	83.545		167.5	-39	125.58
167.6	-17.503	100.11		167.6	-28.75	83.575		167.6	-39.75	128.25
167.7	-28.534	126.78		167.7	-24.25	78.085		167.7	-41.75	115.94
167.8	-21.342	69.966		167.8	-23.25	71.615		167.8	-32.25	124.35
167.9	-24.75	146.69		167.9	-31	75.32		167.9	-49.649	134.96
168	-23.25	105.61		168	-29.75	83.545		168	-43.773	141.96
168.1	-17.5	100.1		168.1	-28.75	83.575		168.1	-40.552	157.26
168.2	-21.493	76.481		168.2	-25.75	69.915		168.2	-44.5	179.79
168.3	-21.24	67.685		168.3	-24.5	68.14		168.3	-46.5	169.98
168.4	-18.75	75.625		168.4	-26.25	78.024		168.4	-47.75	155
168.5	-19	78.93		168.5	-21.5	67.48		168.5	-47.75	164.25
168.6	-6.3384	86.77		168.6	-28.15	80.859		168.6	-43.988	166.2
168.7	-6.5461	79.424		168.7	-25.751	69.923		168.7	-40.25	161.36
168.8	-12.5	112		168.8	-25.381	71.154		168.8	-39.276	175.12
168.9	-17.25	120.54		168.9	-26.25	78.025		168.9	-39.476	163.76
169	-17	126.49		169	-24.25	74.335		169	-47.75	164.25
169.1	-14.25	119.38		169.1	-33.098	64.703		169.1	-44	166.18
169.2	-19	87.18		169.2	-36	55.92		169.2	-40.268	161.08
169.3	-22.496	79.963		169.3	-35.75	61.115		169.3	-39.352	173.66
169.4	-18.451	115.16		169.4	-38	62.61		169.4	-38.831	164.25
169.5	-17	126.49		169.5	-41.25	55.825		169.5	-37.016	145.45
169.6	-14.25	119.39		169.6	-41	59.52		169.6	-46.5	154.73
169.7	-21.091	109.15		169.7	-36	55.92		169.7	-46.748	143.02
169.8	-22.002	103.01		169.8	-35.75	61.115		169.8	-42.164	140
169.9	-21.001	69.872		169.9	-38	62.61		169.9	-47.905	131.13
170	-22.25	72.145		170	-40.75	58.964		170	-37.079	147.66
170.1	-19	73.93		170.1	-39.75	48.745		170.1	-39.251	156.63
170.2	-20.25	89.955		170.2	-35.081	45.202		170.2	-46.661	143.21
170.3	-22	103.09		170.3	-39	55.33		170.3	-41.034	162.35
170.4	-21	69.87		170.4	-38.25	67.915		170.4	-39.5	137.69
170.5	-22.25	72.145		170.5	-40.75	58.965		170.5	-37	147.64
170.6	-27	106.69		170.6	-39.75	48.745		170.6	-39.25	156.64
170.7	-28.25	98.715		170.7	-40.5	103.41		170.7	-39	158.33
170.8	-29.25	92.935		170.8	-34.058	50.7		170.8	-41	163.02
170.9	-23.951	102.48		170.9	-32.502	72.916		170.9	-49.75	-18.055
171	-24.019	104.07		171	-34.245	84.516		171	-54.25	-18.065
171.1	-26.585	106.83		171.1	-29.25	88.685		171.1	-53.75	9.5753
171.2	-17.5	127.85		171.2	-28.5	72.27		171.2	-56.502	13.585
171.3	-29.25	92.935		171.3	-33.114	73.935		171.3	-51	-13.03
171.4	-26.25	98.275		171.4	-35.25	92.755		171.4	-49.75	-18.055
171.5	-24	104.03		171.5	-30.75	70.765		171.5	-54.25	-18.058
171.6	-22	108.34		171.6	-29.273	88.613		171.6	-48.042	150.29
171.7	-17.5	127.85		171.7	-33.844	71.502		171.7	-47	154.34
171.8	-18	119.46		171.8	-29.752	63.561		171.8	-40.5	126.41
171.9	-17.5	131.1		171.9	-35.119	76.074		171.9	-43.5	103.57
172	-16.75	145.18		172	-30.25	42.461		172	-51.5	170.08
172.1	-14.25	149.63		172.1	-32	54.54		172.1	-48	151.31
172.2	-13.492	112.92		172.2	-33.5	42.87		172.2	-47	154.34
172.3	-20.006	104.81		172.3	-31.75	62.235		172.3	-56	120.07
172.4	-19.75	95.095		172.4	-35.75	80.865		172.4	-53.25	108.21
172.5	-19.75	92.845		172.5	-30.25	61.905		172.5	-52.249	120.99
172.6	-20	107.4		172.6	-32	54.54		172.6	-45.5	98.761
172.7	-13.5	114.22		172.7	-33.5	42.871		172.7	-54.75	120.05
172.8	-14.75	84.995		172.8	-22.5	76.45		172.8	-36.25	148.47
172.9	-13.5	91.22		172.9	-26.752	89.13		172.9	-38.286	167.27
173	-10.25	95.005		173	-25.25	87.305		173	-51.928	121.88
173.1	-20	107.4		173.1	-25.25	90.805		173.1	-47	117.59
173.2	-15.75	99.465		173.2	-28	99.409		173.2	-41.788	147.12
173.3	-14.75	84.995		173.3	-22.709	77.521		173.3	-37.338	144.68
173.4	-13.5	91.22		173.4	-26.753	89.137		173.4	-44	117.43
173.5	-10.25	95.005		173.5	-32.446	91.617		173.5	-42.25	123.55
173.6	-13	81.86		173.6	-33.719	83.701		173.6	-44.25	126.24
173.7	-12.25	103.95		173.7	-30.249	73.167		173.7	-47.67	152.62
173.8	-13	121.36		173.8	-28.117	88.023		173.8	-44.055	126.87
173.9	-15.75	103.22		173.9	-26.753	87.638		173.9	-44	117.43
174	-19.25	85.985		174	-27.838	87.434		174	-42.25	123.55
174.1	-19.25	83.985		174.1	-25.257	76.811		174.1	-44.25	126.23
174.2	-23	83.81		174.2	-26.284	70.183		174.2	-41.75	142.43
174.3	-19.5	82.04		174.3	-28.25	82.465		174.3	-44.5	171.03
174.4	-15.75	103.21		174.4	-26.75	87.635		174.4	-42	30.99
174.5	-19.25	85.985		174.5	-27.75	87.355		174.5	-43.75	29.375
174.6	-19.25	83.985		174.6	-28.5	85.77		174.6	-45.5	43.26
174.7	-23	83.81		174.7	-22.5	72.7		174.7	-50.25	27.805
174.8	-19.5	82.04		174.8	-19.25	58.235		174.8	-51.5	40.83
174.9	-12.25	140.69		174.9	-25.25	70.805		174.9	-52	36.44
175	-9	144.23		175	-29	71.88		175	-43.75	29.375
175.1	-7.5	156.65		175.1	-28.5	85.77		175.1	-45.5	43.249
175.2	-13.989	103.02		175.2	-22.5	72.7		175.2	-50.192	26.481
175.3	-15.217	115.65		175.3	-19.25	58.235		175.3	-50.5	0.11
175.4	-14	117.83		175.4	-21.5	59.23		175.4	-49.5	15.14
175.5	-11.75	115.08		175.5	-22.75	49.505		175.5	-52	25.44
175.6	-12.75	113.8		175.6	-23.25	75.365		175.6	-46.002	13.371
175.7	-8.75	145.93		175.7	-25.25	67.805		175.7	-49	-0.71624
175.8	-12.75	118.8		175.8	-26.75	65.635		175.8	-50.5	0.11
175.9	-14	117.83		175.9	-20.194	69.924		175.9	-58.25	-6.435
176	-24.982	86.289		176	-23	68.56		176	-56.625	-7.3778
176.1	-25.75	98.915		176.1	-23.25	75.365		176.1	-52.01	16.313
176.2	-14.75	104.99		176.2	-25.25	67.808		176.2	-50.75	17.915
176.3	-15.5	95.16		176.3	-26.75	65.635		176.3	-45.25	-7.545
176.4	-20	73.4		176.4	-33.25	94.565		176.4	-48.5	-5.33
176.5	-24.996	86.262		176.5	-34.5	76.84		176.5	-47.25	-3.855
176.6	-25.227	100.65		176.6	-33.75	84.675		176.6	-43.993	3.176
176.7	-14	121.58		176.7	-34.75	85.395		176.7	-47.516	1.7842
176.8	-14.25	101.89		176.8	-36.442	95.055		176.8	-45.25	-7.545
176.9	-10.25	120.01		176.9	-33.246	94.559		176.9	-48.5	-5.33
177	-7.5	142.4		177	-34.499	76.836		177	-47.25	-3.855
177.1	-14.25	137.13		177.1	-33.158	76.769		177.1	-43.779	4.4827
177.2	-14	121.58		177.2	-34.75	85.395		177.2	-43.504	78
177.3	-14.25	101.88		177.3	-37.25	89.695		177.3	-45.75	96.315
177.4	-18.25	84.516		177.4	-33.25	70.565		177.4	-45.25	104.2
177.5	-24.498	71.396		177.5	-32	72.288		177.5	-44.333	119.8
177.6	-25.75	70.165		177.6	-30.185	61.846		177.6	-45.735	125.61
177.7	-8.7509	120.6		177.7	-32	58.04		177.7	-43.5	78.074
177.8	-26	43.47		177.8	-24.466	54.775		177.8	-42	154.99
177.9	-21.75	63.535		177.9	-19.5	47.29		177.9	-40.762	165.06
178	-17.25	66.295		178	-18.75	48.125		178	-39.809	152.58
178.1	-25.75	70.165		178.1	-22.474	49.669		178.1	-45.75	130.06
178.2	-24.428	59.001		178.2	-24.48	43.495		178.2	-42.25	138.54
178.3	-25.993	43.498		178.3	-26.5	42.83		178.3	-42	154.99
178.4	-10	104.45		178.4	-19.5	47.29		178.4	-54.861	101.72
178.5	-12.5	96		178.5	-18.75	48.125		178.5	-48.392	115.72
178.6	-12.978	98.814		178.6	-22.25	48.895		178.6	-47.75	112.01
178.7	-10.25	105.5		178.7	-23.753	42.491		178.7	-43.75	100.63
178.8	-12	99.39		178.8	-37.383	87.765		178.8	-44.25	122.23
178.9	-11.25	114.97		178.9	-32.002	52.814		178.9	-46	117.62
179	-13	108.36		179	-35.793	68.59		179	-46.688	117.17
179.1	-11.88	104.53		179.1	-38.37	80.436		179.1	-47.75	112.01
179.2	-11.25	100.72		179.2	-31.25	62.375		179.2	-43.75	100.63
179.3	-16	97.77		179.3	-33.5	58.62		179.3	-44.25	122.24
179.4	-11.319	114.17		179.4	-34.75	56.895		179.4	-46	117.62
179.5	-14.935	72.266		179.5	-36.002	69.657		179.5	-46.5	117.73
179.6	-12.748	86.834		179.6	-36	48.67		179.6	-42.251	141.79
179.7	-9.75	103.14		179.7	-31.25	62.375		179.7	-51	132.72
179.8	-11.25	128.97		179.8	-27.316	59.486		179.8	-48.25	121.87
179.9	-11.25	128.47		179.9	-34.75	56.895		179.9	-48.5	124.92
180	-15	71.05		180	-37.75	55.555		180	-52.75	129.36
180.1	-12.75	86.805		180.1	-36.5	48.53		180.1	-47.5	118.2
180.2	-9.75	103.14		180.2	-45.75	81.815		180.2	-52.076	119.19
180.3	-11.25	128.97		180.3	-40.5	74.16		180.3	-48.25	121.86
180.4	-11.25	128.47		180.4	-37.5	72.75		180.4	-48.5	124.92
180.5	-9.25	136.28		180.5	-33.5	54.87		180.5	-52.75	129.35
180.6	-16	91.02		180.6	-34.512	43.87		180.6	-51.723	55.528
180.7	-18	91.96		180.7	-45.75	81.815		180.7	-50.5	40.612
180.8	-20.5	81.261		180.8	-40.5	74.16		180.8	-50.75	12.915
180.9	-23.75	89.975		180.9	-37.5	72.75		180.9	-49.5	5.1766
181	-23.75	85.225		181	-33.499	54.876		181	-50.251	3.0658
181.1	-24	93.28		181.1	-24.409	59.587		181.1	-47	-0.91
181.2	-21	105.12		181.2	-23	69.56		181.2	-47.5	4.2
181.3	-16.516	101.85		181.3	-26	69.47		181.3	-48.25	3.865
181.4	-21.825	122.66		181.4	-26.595	64.056		181.4	-50.246	17.237
181.5	-23.75	85.225		181.5	-26	86.97		181.5	-52.991	10.386
181.6	-24	93.28		181.6	-24.255	59.839		181.6	-47.216	-0.50506
181.7	-21	105.12		181.7	-36.25	69.975		181.7	-47.631	4.4795
181.8	-20.25	115.7		181.8	-33.499	87.367		181.8	-48.254	3.8587
181.9	-17.5	119.1		181.9	-25.941	62.973		181.9	-48.778	7.9051
182	-17	118.99		182	-31.25	69.625		182	-49.598	1.9493
182.1	-10.098	115.74		182.1	-38.999	71.58		182.1	-53.5	11.27
182.2	-24.5	116.64		182.2	-36.25	69.975		182.2	-53.25	16.465
182.3	-20.25	115.7		182.3	-25.306	86.43		182.3	-52	-1.56
182.4	-17.5	119.1		182.4	-27.091	86.369		182.4	-48.75	7.7232
182.5	-17	118.99		182.5	-27.815	77.675		182.5	-49.184	1.0374
182.6	-17.5	107.85		182.6	-29.696	73.846		182.6	-44.502	9.2875
182.7	-13	103.86		182.7	-25.859	63.898		182.7	-46.564	16.835
182.8	-12.75	97.555		182.8	-28.5	62.27		182.8	-49.476	22.474
182.9	-11	92.67		182.9	-30.75	58.515		182.9	-47.75	16.255
183	-11	95.17		183	-32.5	50.65		183	-46.5	13.23
183.1	-17.5	107.85		183.1	-34.499	41.098		183.1	-43	1.71
183.2	-13	103.86		183.2	-34.17	43.236		183.2	-46.5	3.23
183.3	-12.75	97.555		183.3	-28.5	62.27		183.3	-48.707	26.051
183.4	-19.75	94.095		183.4	-30.75	58.515		183.4	-47.75	16.255
183.5	-11	95.17		183.5	-32.5	50.65		183.5	-46.5	13.23
183.6	-14	85.83		183.6	-34.5	41.09		183.6	-42.996	1.8074
183.7	-17.25	83.545		183.7	-34.25	43.035		183.7	-46.314	5.5296
183.8	-16.765	104.1		183.8	-30.75	52.015		183.8	-44.685	16.878
183.9	-11.75	177.08		183.9	-27.75	49.605		183.9	-45.252	9.9623
184	-17.83	120.14		184	-23	51.56		184	-45.5	4.26
184.1	-18	142.71		184.1	-20	51.9		184.1	-46.25	5.925
184.2	-21.5	143.23		184.2	-24.544	65.756		184.2	-43.75	3.875
184.3	-17.682	109.76		184.3	-27	66.442		184.3	-44.5	13.79
184.4	-17.997	87.393		184.4	-31.254	89.135		184.4	-47	17.09
184.5	-25.658	89.652		184.5	-33.027	100.3		184.5	-45.5	4.26
184.6	-28.182	83.551		184.6	-27.252	81.244		184.6	-46.25	5.925
184.7	-23	88.81		184.7	-24.018	72.062		184.7	-53.341	1.6789
184.8	-25.712	114.14		184.8	-27.003	66.443		184.8	-56.25	8.125
184.9	-18.25	83.765		184.9	-33.25	72.065		184.9	-56.499	11.68
185	-25.749	89.167		185	-29.5	94.49		185	-52.836	9.5356
185.1	-28.5	82.522		185.1	-27.5	92.05		185.1	-50.75	2.165
185.2	-23.5	96.17		185.2	-25.252	96.553		185.2	-50.5	3.11
185.3	-21.25	112.93		185.3	-25.046	105.58		185.3	-48	-1.94
185.4	-20.045	132.38		185.4	-33.25	72.065		185.4	-56.493	11.672
185.5	-21.75	94.035		185.5	-29.5	94.49		185.5	-53.747	9.0752
185.6	-22.75	107.26		185.6	-27.5	92.049		185.6	-50.744	2.1701
185.7	-8.0509	104.98		185.7	-31.892	55.875		185.7	-50.5	3.11
185.8	-8.5	106.62		185.8	-28.197	44.49		185.8	-48	-1.94
185.9	-20	132.65		185.9	-28	45.914		185.9	-44.5	-2.21
186	-21.5	115.73		186	-26.023	47.349		186	-46.25	9.425
186.1	-14.75	119.25		186.1	-30.605	72.997		186.1	-48.5	4.17
186.2	-19	165.43		186.2	-18.5	72.32		186.2	-48.25	19.615
186.3	-10	157.45		186.3	-17.786	67.322		186.3	-49.5	-3.36
186.4	-11.75	140.08		186.4	-18.262	80.222		186.4	-52.5	-2.7
186.5	-13.25	136.92		186.5	-25.75	45.666		186.5	-55.25	-5.845
186.6	-17.5	148.85		186.6	-26	74.719		186.6	-55.75	-3.985
186.7	-19	165.43		186.7	-26	71.97		186.7	-54.75	2.045
186.8	-14.346	143.63		186.8	-26.75	59.385		186.8	-57	-5.71
186.9	-18.421	96.339		186.9	-26.75	60.885		186.9	-54	-13.87
187	-19.568	91.662		187	-24.75	61.195		187	-50.25	-14.944
187.1	-19.117	64.855		187.1	-20.885	66.287		187.1	-55.75	-3.985
187.2	-16.992	54.916		187.2	-25.418	72.351		187.2	-54.75	2.045
187.3	-12	99.64		187.3	-26.658	59.504		187.3	-57	-5.71
187.4	-13.75	133.02		187.4	-26.75	60.885		187.4	-53.996	-13.674
187.5	-17.25	144.04		187.5	-24.75	61.195		187.5	-55.5	31.46
187.6	-19.46	126.45		187.6	-20.75	66.065		187.6	-54.994	34.061
187.7	-17	54.741		187.7	-20	75.9		187.7	-46.5	-2.7698
187.8	-12	99.64		187.8	-23.539	91.974		187.8	-47.25	10.145
187.9	-14	131.46		187.9	-28.496	83.452		187.9	-53.175	18.862
188	-19.5	84.54		188	-18.001	77.46		188	-50.25	10.055
188.1	-16.706	94.905		188.1	-18.5	74.82		188.1	-53.75	19.575
188.2	-19.432	93.877		188.2	-23	78.56		188.2	-55	18.35
188.3	-22.75	76.505		188.3	-37.5	82		188.3	-54.5	10.24
188.4	-13	102.86		188.4	-35	81.95		188.4	-51	10.47
188.5	-15.5	106.66		188.5	-34.463	79.368		188.5	-50.25	10.051
188.6	-14.5	108.19		188.6	-33.75	79.425		188.6	-52.585	17.572
188.7	-13	108.36		188.7	-35.25	51.505		188.7	-55	18.35
188.8	-17	86.74		188.8	-32.25	50.595		188.8	-54.5	10.24
188.9	-13	102.86		188.9	-30	54.85		188.9	-51	10.472
189	-15.5	106.66		189	-31.75	53.235		189	-50	6.25
189.1	-14.5	108.19		189.1	-32.5	85.15		189.1	-49.25	11.835
189.2	-13	108.36		189.2	-31.188	72.639		189.2	-47	11.34
189.3	-25.216	67.137		189.3	-32.301	53.557		189.3	-46	21.87
189.4	-22.903	83.057		189.4	-29.25	84.927		189.4	-50.75	7.665
189.5	-20.085	91.428		189.5	-27.75	78.355		189.5	-47.027	10.762
189.6	-21.5	76.73		189.6	-28	96.91		189.6	-48	14.81
189.7	-21	79.87		189.7	-32	96.79		189.7	-53.5	6.7701
189.8	-25.25	67.055		189.8	-32.75	79.455		189.8	-51.75	13.385
189.9	-26.5	85.83		189.9	-29.25	84.935		189.9	-54.25	16.184
190	-29.75	86.045		190	-27.75	78.355		190	-47.75	6.5052
190.1	-31.5	75.18		190.1	-28	96.91		190.1	-48	14.809
190.2	-27.267	77.032		190.2	-32	96.79		190.2	-50.752	-10.822
190.3	-32.25	51.845		190.3	-34.75	85.645		190.3	-51.75	-9.8649
190.4	-34.211	51.615		190.4	-38.5	81.22		190.4	-51.765	-6.4822
190.5	-29.75	86.045		190.5	-34.514	92.458		190.5	-52.5	11.544
190.6	-31.5	75.18		190.6	-35.5	119.56		190.6	-51.5	2.08
190.7	-27.75	75.355		190.7	-36.25	112.22		190.7	-50.25	-1.9502
190.8	-27.779	102.28		190.8	-39.25	100.13		190.8	-50	-6.75
190.9	-22.5	104.2		190.9	-36.349	97.998		190.9	-51.623	-6.5162
191	-21.252	109.17		191	-34.576	93.128		191	-49.75	-14.805
191.1	-31.039	85.575		191.1	-36	85.92		191.1	-46.75	-13.965
191.2	-17.072	102.35		191.2	-30.75	86.265		191.2	-47.5	-13.8
191.3	-20	105.15		191.3	-31.75	81.235		191.3	-50	-6.75
191.4	-22.501	104.18		191.4	-37.749	99.802		191.4	-51.25	-6.225
191.5	-21.25	109.17		191.5	-36.999	86.386		191.5	-49.75	-14.805
191.6	-22.75	100		191.6	-36	85.92		191.6	-46.75	-13.965
191.7	-30	88.85		191.7	-34.75	72.645		191.7	-47.5	-13.8
191.8	-29	86.63		191.8	-34.25	76.785		191.8	-48.441	8.7188
191.9	-27.75	94.605		191.9	-32.5	69.9		191.9	-48.5	23.17
192	-24.25	96.835		192	-33	72.51		192	-45.75	19.315
192.1	-23.5	104.42		192.1	-37.75	72.805		192.1	-46.891	17.022
192.2	-21.715	106.44		192.2	-34.75	72.645		192.2	-53.249	13.466
192.3	-21.711	88.456		192.3	-34.25	76.785		192.3	-49.348	19.502
192.4	-26.687	93.953		192.4	-32.5	69.9		192.4	-47.53	6.4746
192.5	-24.25	96.835		192.5	-27.5	67.55		192.5	-50.569	4.9537
192.6	-23.5	104.42		192.6	-26.75	65.135		192.6	-46.25	17.175
192.7	-21.25	107.43		192.7	-34.875	61.638		192.7	-45	21.4
192.8	-25.333	84.371		192.8	-32.236	58.625		192.8	-44.25	6.485
192.9	-26.75	79.135		192.9	-28	62.16		192.9	-47.5	5.95
193	-24	79.78		193	-28.5	72.27		193	-50.75	4.415
193.1	-17.465	71.524		193.1	-30.022	73.361		193.1	-56.75	33.485
193.2	-20.957	95.51		193.2	-35	61.7		193.2	-58.75	34.175
193.3	-26	83.97		193.3	-32.25	58.595		193.3	-54	31.13
193.4	-22.636	82.687		193.4	-35.5	68.31		193.4	-41.765	19.44
193.5	-23	74.81		193.5	-37	65.14		193.5	-50.679	14.818
193.6	-23.5	74.67		193.6	-32.5	66.65		193.6	-43	1.4602
193.7	-23.5	69.42		193.7	-34.655	71.614		193.7	-44.408	4.5618
193.8	-24.702	66.848		193.8	-33.25	69.316		193.8	-45.768	5.6201
193.9	-17.75	86.905		193.9	-35.5	68.31		193.9	-42	6.74
194	-23.193	76.671		194	-37	65.14		194	-42.25	5.295
194.1	-24.258	80.942		194.1	-31.552	83.974		194.1	-45.5	-0.99
194.2	-32.983	130.9		194.2	-31.523	75.237		194.2	-46.499	4.9796
194.3	-31	132.57		194.3	-31.25	81.125		194.3	-45.75	5.565
194.4	-24.5	88.64		194.4	-28.25	73.465		194.4	-42	6.74
194.5	-25.5	98.86		194.5	-28.25	73.216		194.5	-42.25	5.295
194.6	-28.5	116.02		194.6	-31.5	84.928		194.6	-46	29.87
194.7	-33	131.01		194.7	-31	75.82		194.7	-49	27.28
194.8	-31	132.57		194.8	-31.25	81.125		194.8	-47.988	15.497
194.9	-28.498	108.84		194.9	-28.253	73.475		194.9	-51.25	22.025
195	-29.25	109.18		195	-28.234	73.26		195	-48	32.31
195.1	-28.25	95.965		195.1	-27.75	80.605		195.1	-46.103	27.789
195.2	-28	91.16		195.2	-31.091	68.148		195.2	-48.987	27.355
195.3	-31.25	89.375		195.3	-31.25	73.324		195.3	-49	20.78
195.4	-28.5	108.77		195.4	-36.48	75.797		195.4	-50	19
195.5	-29.25	109.18		195.5	-34.997	79.201		195.5	-53.25	6.715
195.6	-28.25	95.965		195.6	-28.423	81.306		195.6	-50.964	15.318
195.7	-28	91.16		195.7	-30.752	77.512		195.7	-51.5	6.58
195.8	-25.5	88.61		195.8	-31.25	73.873		195.8	-45	1.9
195.9	-23.25	90.365		195.9	-36.106	73.746		195.9	-44	8.18
196	-14.75	69.745		196	-35	79.197		196	-53.053	37.592
196.1	-12	102.14		196.1	-34.741	87.811		196.1	-52.495	13.798
196.2	-14.115	96.917		196.2	-35.395	66.542		196.2	-51.498	6.5856
196.3	-12.25	87.945		196.3	-33.998	66.972		196.3	-47	5.5896
196.4	-20.75	112.31		196.4	-33.997	75.939		196.4	-45.94	12.73
196.5	-21	105.12		196.5	-29.997	39.986		196.5	-39.667	18.861
196.6	-20	100.15		196.6	-30.238	48.635		196.6	-48.499	12.173
196.7	-19	93.68		196.7	-31.046	64.761		196.7	-48.102	17.541
196.8	-22.968	72.152		196.8	-23.25	71.365		196.8	-46.905	6.2574
196.9	-16.75	60.937		196.9	-24.265	63.854		196.9	-46.105	13.164
197	-21.5	69.23		197	-25.75	70.165		197	-46.5	28.73
197.1	-19	72.93		197.1	-27.75	78.105		197.1	-51.25	26.775
197.2	-19	93.68		197.2	-21.394	78.721		197.2	-43.005	32.212
197.3	-19.75	56.095		197.3	-23.25	71.365		197.3	-44	26.68
197.4	-16.75	60.935		197.4	-24.25	63.835		197.4	-51.25	27.525
197.5	-21.5	69.231		197.5	-25.75	70.165		197.5	-51.25	49.525
197.6	-18.747	73.477		197.6	-27.75	78.105		197.6	-48	42.56
197.7	-17	84.24		197.7	-25.999	90.218		197.7	-51.611	35.471
197.8	-15.755	74.486		197.8	-21.731	69.964		197.8	-52	37.19
197.9	-18.522	82.13		197.9	-18.751	72.623		197.9	-58	36.51
198	-19.5	100.79		198	-21.75	80.535		198	-47.25	21.645
198.1	-12.503	87.014		198.1	-30.056	77.659		198.1	-44.25	10.485
198.2	-15.321	84.77		198.2	-21.5	74.23		198.2	-43	2.46
198.3	-15.006	76.562		198.3	-23.75	84.975		198.3	-44.5	38.29
198.4	-18.5	80.57		198.4	-27.678	82.213		198.4	-48	20.31
198.5	-17.503	75.933		198.5	-18.5	37.57		198.5	-47.25	21.645
198.6	-21.25	77.425		198.6	-26.25	43.775		198.6	-49.75	12.945
198.7	-20.5	80.01		198.7	-29	51.88		198.7	-50.23	23.247
198.8	-18	90.46		198.8	-30	63.85		198.8	-48	34.309
198.9	-19	109.18		198.9	-26	67.223		198.9	-47.122	17.974
199	-17.002	115.36		199	-29.901	86.925		199	-50.033	10.791
199.1	-21.25	115.17		199.1	-35	62.957		199.1	-48.75	36.719
199.2	-20.521	80.189		199.2	-30.965	68.398		199.2	-50.13	23.189
199.3	-18	90.46		199.3	-30.053	63.93		199.3	-48	34.31
199.4	-19	109.18		199.4	-26.007	67.208		199.4	-47	37.84
199.5	-17	115.49		199.5	-33.746	58.203		199.5	-49	25.03
199.6	-21.25	115.18		199.6	-36.75	45.835		199.6	-48.646	36.794
199.7	-7.5088	129.89		199.7	-32.5	73.4		199.7	-49.249	22.338
199.8	-20.669	126.21		199.8	-29.504	80.487		199.8	-46.997	20.084
[truncated: 6,154 more rows]

## Sheet: Figure 3b
No. of Inactive subuniits	tavg	tavg_error
0	13.42	1.2841
1	36.3534	25.3362
2	39.6244	35.5706
No. of Inactive subuniits	tl	tl_error
0	65.449	15.6242
1	233.918	97.8206
2	182.976	84.0788
No. of Inactive subuniits	ts	ts_error
0	2.3321	0.4622
1	2.4867	0.4114
2	3.5084	3.1027

## Sheet: Figure 3d
No. of inactive subunits	Fraction_Transient Engagements	Fraction_Transient Engagements_Error
0	0.7754	0.1872
1	0.7668	0.4432
2	0.7587	0.5168
No. of inactive subunits	Fraction_Semi_Transient Engagements	Fraction_Semi_Transient Engagements_Error
0	0.1729	0.0439
1	0.2014	0.1299
2	0.204	0.1453
No. of inactive subunits	Fraction_Long Lived_engagements	Fraction_Long lived engagements_error
0	0.0517	0.0107
1	0.0318	0.0261
2	0.0374	0.0292

## Sheet: Figure 3c
No. of inactive subunits	Number/Min_Semi_Transient Engagements	Number/Min_Semi_Transient Engagements_error
0	0.6182	0.0925
1	0.4735	0.2441
2	0.4608	0.2568
No. of inactive subunits	Number/Min_Transient Engagements	Number/Min_Transient Engagements_error
0	2.7727	0.3514
1	1.8025	0.7736
2	1.714	0.8861
No. of inactive subunits	Number/Min_Long lived Engagements	Number/Min_Long Lived Engagements_error
0	0.1848	0.0046
1	0.0747	0.054
2	0.0844	0.0543

[truncated: 4 more sheets: Fig 4b, Fig 4c, Fig 4d, Fig 4e]
